# Supplementary material for: X chromosome dosage and the genetic impact across human tissues
Source: Genome Med. 2023 Mar 28;15:21. doi: 10.1186/s13073-023-01169-4 (PMC10053618; doi:10.1186/s13073-023-01169-4)
Supplement: Supplementary file 3 — Additional file 3: Table S1. X chromosomal DEGs between 45,X vs 46,XX in blood. Table S2. X chromosomal DEGs between 45,X vs 47,XXY in blood. Table S3. X chromosomal DEGs between 45,X vs 46,XY in blood. Table S4. X chromosomal DEGs between 46,XX vs 46,XY in blood. Table S5. X chromosomal DEGs between 47,XXY vs 46,XX in blood. Table S6. X chromosomal DEGs between 47,XXY vs 46,XY in blood. Table S7. X chromosomal DEGs between 45,X vs 46,XX in fat. Table S8. X chromosomal DEGs between 45,X vs 47,XXY in fat. Table S9. X chromosomal DEGs between 45,X vs 46,XY in fat. Table S10. X chromosomal DEGs between 46,XX vs 46,XY in fat. Table S11. X chromosomal DEGs between 47,XXY vs 46,XX in fat. Table S12. X chromosomal DEGs between 47,XXY vs 46,XY in fat. Table S13. X chromosomal DEGs between 45,X vs 46,XX in muscle. Table S14. X chromosomal DEGs between 45,X vs 47,XXY in muscle. Table S15. X chromosomal DEGs between 45,X vs 46,XY in muscle. Table S16. X chromosomal DEGs between 46,XX vs 46,XY in muscle. Table S17. X chromosomal DEGs between 47,XXY vs 46,XX in muscle. Table S18. X chromosomal DEGs between 47,XXY vs 46,XY in muscle. Table S19. Autosomal DEGs between 45,X vs 46,XX in blood. Table S20. Autosomal DEGs between 45,X vs 47,XXY in blood. Table S21. Autosomal DEGs between 45,X vs 46,XY in blood. Table S22. Autosomal DEGs between 46,XX vs 46,XY in blood. Table S23. Autosomal DEGs between 47,XXY vs 46,XX in blood. Table S24. Autosomal DEGs between 47,XXY vs 46,XY in blood. Table S25. Autosomal DEGs between 45,X vs 46,XX in fat. Table S26. Autosomal DEGs between 45,X vs 47,XXY in fat. Table S27. Autosomal DEGs between 45,X vs 46,XY in fat. Table S28. Autosomal DEGs between 46,XX vs 46,XY in fat. Table S29. Autosomal DEGs between 47,XXY vs 46,XX in fat. Table S30. Autosomal DEGs between 47,XXY vs 46,XY in fat. Table S31. Autosomal DEGs between 45,X vs 46,XX in muscle. Table S32. Autosomal DEGs between 45,X vs 47,XXY in muscle. Table S33. Autosomal DEGs between 45,X vs 46,XY [file 13073_2023_1169_MOESM3_ESM.xlsx]

## Sheet: Table S1
Table S1. X chromosomal DEGs between 45,X vs 46,XX in blood
...1	geneid	CHR	SYMBOL	ENSEMBL	start	end	baseMean	log2FoldChange	lfcSE	stat	pvalue	padj
13	ENSG00000001497.16	chrX	LAS1L	ENSG00000001497	65512582	65534775	409.975	-0.130276	0.0437047	-2.98083	0.0028747	0.0283041
22	ENSG00000002586.20	chrX	CD99	ENSG00000002586	2691187	2741309	2866.17	-0.854303	0.0543443	-15.7202	1.09989e-55	3.46764e-52
106	ENSG00000005889.15	chrX	ZFX	ENSG00000005889	24149173	24216255	2193.34	-0.446958	0.0402647	-11.1005	1.24727e-28	1.72038e-25
146	ENSG00000006756.16	chrX	ARSD	ENSG00000006756	2903972	2929349	419.742	-0.227837	0.0760764	-2.99484	0.00274586	0.0274573
147	ENSG00000006757.12	chrX	PNPLA4	ENSG00000006757	7898247	7927739	444.553	-0.716989	0.115235	-6.22195	4.91021e-10	8.33565e-08
240	ENSG00000010404.18	chrX	IDS	ENSG00000010404	149476988	149521096	4532.28	0.185227	0.0616946	3.00233	0.00267923	0.026999
286	ENSG00000012174.12	chrX	MBTPS2	ENSG00000012174	21839617	21885423	448.345	-0.211464	0.0562323	-3.76055	0.000169542	0.00355667
375	ENSG00000022267.19	chrX	FHL1	ENSG00000022267	136146702	136211359	83359.1	0.427898	0.10765	3.9749	7.04081e-05	0.00181948
555	ENSG00000046651.15	chrX	OFD1	ENSG00000046651	13734745	13769357	562.538	-0.214744	0.0590233	-3.6383	0.000274448	0.00515627
560	ENSG00000047230.15	chrX	CTPS2	ENSG00000047230	16587999	16712936	228.585	-0.556709	0.0689781	-8.0708	6.98375e-16	3.02205e-13
574	ENSG00000047648.23	chrX	ARHGAP6	ENSG00000047648	11117651	11665920	342.622	0.593822	0.117575	5.0506	4.40432e-07	3.06621e-05
611	ENSG00000049769.14	chrX	PPP1R3F	ENSG00000049769	49269793	49301461	286.436	-0.232373	0.0775029	-2.99825	0.00271534	0.0272582
791	ENSG00000063587.14	chrX	ZNF275	ENSG00000063587	153334147	153360110	627.228	-0.219681	0.0609434	-3.60467	0.000312554	0.00567717
948	ENSG00000067992.15	chrX	PDK3	ENSG00000067992	24465221	24550466	2201.84	0.208439	0.0744068	2.80134	0.00508911	0.0429352
961	ENSG00000068366.20	chrX	ACSL4	ENSG00000068366	109624244	109733403	1925.48	0.229242	0.0832433	2.75388	0.00588939	0.0476091
997	ENSG00000069535.14	chrX	MAOB	ENSG00000069535	43766610	43882450	1679.62	0.611203	0.181474	3.36799	0.000757188	0.0108677
1074	ENSG00000071889.16	chrX	FAM3A	ENSG00000071889	154506159	154516242	394.234	-0.186121	0.0637048	-2.92161	0.00348228	0.0324263
1086	ENSG00000072133.11	chrX	RPS6KA6	ENSG00000072133	84058346	84188199	18.5443	1.2612	0.305468	4.12876	3.6472e-05	0.00109175
1099	ENSG00000072501.18	chrX	SMC1A	ENSG00000072501	53374149	53422728	2242.73	-0.35708	0.0686811	-5.1991	2.00252e-07	1.56161e-05
1267	ENSG00000077264.15	chrX	PAK3	ENSG00000077264	110944285	111227361	30.0929	-0.97093	0.269471	-3.6031	0.000314441	0.00569273
1376	ENSG00000080561.13	chrX	MID2	ENSG00000080561	107825755	107927193	391.375	-0.595326	0.0880285	-6.76287	1.35285e-11	3.05377e-09
1566	ENSG00000086712.13	chrX	TXLNG	ENSG00000086712	16786432	16844519	489.538	-0.449921	0.0609903	-7.37692	1.61996e-13	5.25749e-11
1692	ENSG00000089472.16	chrX	HEPH	ENSG00000089472	66162549	66268867	85.6388	-4.25167	0.315516	-13.4753	2.1853e-41	3.7098e-38
2354	ENSG00000101844.18	chrX	ATG4A	ENSG00000101844	108091668	108154671	262.101	0.17813	0.0634853	2.80585	0.00501834	0.0424654
2357	ENSG00000101856.10	chrX	PGRMC1	ENSG00000101856	119236245	119244466	781.976	0.348584	0.087489	3.98432	6.76745e-05	0.00176747
2372	ENSG00000101945.16	chrX	SUV39H1	ENSG00000101945	48695554	48709012	137.125	-0.197101	0.0690132	-2.85599	0.0042903	0.037949
2375	ENSG00000101972.18	chrX	STAG2	ENSG00000101972	123960212	124422664	3636.22	0.198546	0.0482056	4.11873	3.80967e-05	0.00113005
2381	ENSG00000102003.10	chrX	SYP	ENSG00000102003	49187804	49200259	30.716	0.534863	0.126721	4.22079	2.43449e-05	0.000797134
2383	ENSG00000102010.15	chrX	BMX	ENSG00000102010	15464246	15556529	76.3024	0.55503	0.181201	3.06306	0.00219085	0.0234708
2384	ENSG00000102024.18	chrX	PLS3	ENSG00000102024	115561174	115650861	1466.35	1.16575	0.184121	6.33146	2.42857e-10	4.32226e-08
2385	ENSG00000102030.16	chrX	NAA10	ENSG00000102030	153929225	153935080	554.169	-0.173068	0.0535536	-3.23167	0.00123068	0.0155913
2392	ENSG00000102054.17	chrX	RBBP7	ENSG00000102054	16839283	16870414	1233.81	-0.155841	0.0427957	-3.64151	0.000271041	0.0051146
2393	ENSG00000102057.10	chrX	KCND1	ENSG00000102057	48961378	48971844	40.4874	0.386652	0.12716	3.04066	0.00236057	0.0247313
2401	ENSG00000102119.11	chrX	EMD	ENSG00000102119	154379273	154381523	557.888	-0.164338	0.0474945	-3.46014	0.000539898	0.00848043
2409	ENSG00000102181.21	chrX	CD99L2	ENSG00000102181	150766336	150898816	1947.39	-0.264906	0.0588511	-4.5013	6.75385e-06	0.000295735
2412	ENSG00000102218.6	chrX	RP2	ENSG00000102218	46837043	46882358	719.307	0.313595	0.0774045	4.05138	5.09174e-05	0.00143
2414	ENSG00000102225.16	chrX	CDK16	ENSG00000102225	47217860	47229997	1804.81	-0.321054	0.0583945	-5.49802	3.84089e-08	4.09491e-06
2415	ENSG00000102226.10	chrX	USP11	ENSG00000102226	47232866	47248328	746.013	-0.254929	0.0584699	-4.36001	1.30056e-05	0.000487304
2416	ENSG00000102230.14	chrX	PCYT1B	ENSG00000102230	24558087	24672677	30.6295	0.89174	0.251291	3.54863	0.00038724	0.00662995
2418	ENSG00000102245.8	chrX	CD40LG	ENSG00000102245	136648158	136660390	157.546	-0.362623	0.100015	-3.62567	0.000288214	0.00537213
2424	ENSG00000102309.15	chrX	PIN4	ENSG00000102309	72181353	72302926	149.63	-0.198885	0.0709579	-2.80286	0.0050651	0.0427791
2430	ENSG00000102362.15	chrX	SYTL4	ENSG00000102362	100674491	100732123	137.462	0.731641	0.175989	4.15732	3.22006e-05	0.000998082
4822	ENSG00000123130.17	chrX	ACOT9	ENSG00000123130	23701055	23766475	707.465	0.226564	0.0651243	3.47895	0.000503383	0.00804428
4884	ENSG00000123728.10	chrX	RAP2C	ENSG00000123728	132203024	132219480	791.558	0.170396	0.0613929	2.7755	0.00551174	0.0453199
4952	ENSG00000124333.16	chrX	VAMP7	ENSG00000124333	155881345	155943769	590.075	0.288568	0.0547979	5.26604	1.39399e-07	1.1742e-05
4954	ENSG00000124343.13	chrX	XG	ENSG00000124343	2752048	2816500	66.8521	-1.28001	0.281074	-4.55401	5.26333e-06	0.000239005
5050	ENSG00000125354.23	chrX	SEPTIN6	ENSG00000125354	119615724	119693370	2053.75	-0.461484	0.0580127	-7.95488	1.79311e-15	7.32819e-13
5169	ENSG00000126012.11	chrX	KDM5C	ENSG00000126012	53191321	53225422	2323.81	-0.687143	0.0520561	-13.2001	8.76718e-40	1.28989e-36
5246	ENSG00000126895.15	chrX	AVPR2	ENSG00000126895	153902531	153907166	55.5777	-0.801588	0.265035	-3.02446	0.00249076	0.0257103
5249	ENSG00000126945.9	chrX	HNRNPH2	ENSG00000126945	101408222	101414133	1671.98	0.267594	0.0618912	4.32361	1.53493e-05	0.000558063
5250	ENSG00000126947.13	chrX	ARMCX1	ENSG00000126947	101550547	101554700	343.136	0.337935	0.110324	3.06312	0.00219046	0.0234708
5523	ENSG00000130021.14	chrX	PUDP	ENSG00000130021	6667865	7148190	335.561	-0.564477	0.0587466	-9.60867	7.3495e-22	5.23213e-19
5531	ENSG00000130066.16	chrX	SAT1	ENSG00000130066	23783173	23786226	2531.32	0.428889	0.0858096	4.99815	5.78832e-07	3.90649e-05
5534	ENSG00000130150.12	chrX	MOSPD2	ENSG00000130150	14873421	14922327	829.095	0.309961	0.0900492	3.44213	0.000577161	0.00887003
5633	ENSG00000130741.11	chrX	EIF2S3	ENSG00000130741	24054946	24078810	4127.78	-0.343775	0.0350709	-9.80228	1.10072e-22	9.343e-20
5670	ENSG00000130962.17	chrX	PRRG1	ENSG00000130962	37349275	37457295	443.588	1.83565	0.179999	10.1981	2.02163e-24	2.12454e-21
5671	ENSG00000130985.17	chrX	UBA1	ENSG00000130985	47190861	47215128	4258.78	-0.162221	0.0479867	-3.38054	0.000723447	0.0104963
5703	ENSG00000131171.13	chrX	SH3BGRL	ENSG00000131171	81202102	81298547	1470.01	0.228138	0.0697186	3.27226	0.0010669	0.0141499
5704	ENSG00000131174.7	chrX	COX7B	ENSG00000131174	77899440	77907376	1736.76	0.412623	0.115427	3.57475	0.000350556	0.00618914
5969	ENSG00000133131.15	chrX	MORC4	ENSG00000133131	106813871	107000212	357.065	-0.31877	0.0748054	-4.26132	2.03224e-05	0.000690259
5972	ENSG00000133138.20	chrX	TBC1D8B	ENSG00000133138	106802673	106876150	128.687	0.649017	0.0902331	7.19267	6.35349e-13	1.94845e-10
5973	ENSG00000133142.17	chrX	TCEAL4	ENSG00000133142	103576231	103587736	384.222	-0.261177	0.0838428	-3.11508	0.00183893	0.0208226
7859	ENSG00000147036.11	chrX	LANCL3	ENSG00000147036	37571569	37684463	47.977	0.799801	0.155705	5.13664	2.79696e-07	2.1067e-05
7861	ENSG00000147050.14	chrX	KDM6A	ENSG00000147050	44873177	45112602	1414.88	-0.499508	0.0496533	-10.0599	8.3076e-24	8.33366e-21
7864	ENSG00000147082.18	chrX	CCNB3	ENSG00000147082	50202713	50351914	17.8264	0.834772	0.275219	3.03312	0.00242036	0.025172
7866	ENSG00000147100.11	chrX	SLC16A2	ENSG00000147100	74421493	74533917	328	-1.75244	0.334081	-5.24556	1.55809e-07	1.27827e-05
7878	ENSG00000147144.13	chrX	CCDC120	ENSG00000147144	49053572	49069857	69.6582	-0.262493	0.080861	-3.24623	0.00116945	0.0150488
7886	ENSG00000147180.16	chrX	ZNF711	ENSG00000147180	85244032	85273362	41.4522	0.599018	0.145308	4.1224	3.74948e-05	0.00111821
7888	ENSG00000147206.17	chrX	NXF3	ENSG00000147206	103075810	103093143	2.83945	2.48874	0.522148	4.76635	1.87597e-06	0.000104022
7895	ENSG00000147257.15	chrX	GPC3	ENSG00000147257	133535745	133985594	654.326	-0.919499	0.311422	-2.95258	0.00315127	0.0301585
8684	ENSG00000155659.15	chrX	VSIG4	ENSG00000155659	66021738	66040125	247.613	-0.625346	0.20712	-3.01924	0.00253409	0.0260237
8880	ENSG00000157600.12	chrX	TMEM164	ENSG00000157600	110002631	110182734	2705.14	-0.347292	0.10092	-3.44128	0.000578968	0.00889161
8948	ENSG00000158290.17	chrX	CUL4B	ENSG00000158290	120524612	120575794	1425.62	0.184498	0.0435336	4.23806	2.25457e-05	0.000749339
8959	ENSG00000158423.17	chrX	RIBC1	ENSG00000158423	53422690	53431120	7.96543	-0.879203	0.188708	-4.65906	3.17656e-06	0.000160054
8978	ENSG00000158526.8	chrX	TSR2	ENSG00000158526	54440404	54448032	676.924	-0.120256	0.0408007	-2.94739	0.00320466	0.0304188
10065	ENSG00000165259.14	chrX	HDX	ENSG00000165259	84317874	84502479	67.3676	0.416715	0.136382	3.05549	0.00224693	0.0238631
10345	ENSG00000166681.14	chrX	BEX3	ENSG00000166681	103376395	103378164	292.336	0.59513	0.0974498	6.10704	1.01498e-09	1.55553e-07
10484	ENSG00000167393.18	chrX	PPP2R3B	ENSG00000167393	333933	386955	996.331	-0.964032	0.0889097	-10.8428	2.15712e-27	2.80032e-24
10796	ENSG00000168939.11	chrX	SPRY3	ENSG00000168939	155767812	155782459	168.64	0.373457	0.0712256	5.24329	1.57735e-07	1.28928e-05
10818	ENSG00000169083.17	chrX	AR	ENSG00000169083	67544021	67730619	1793.38	0.559137	0.150746	3.70913	0.000207969	0.00414605
10819	ENSG00000169084.15	chrX	DHRSX	ENSG00000169084	2219506	2502805	419.5	-0.565265	0.0713941	-7.91753	2.42271e-15	9.72124e-13
10822	ENSG00000169093.16	chrX	ASMTL	ENSG00000169093	1403139	1453762	381.441	-0.865647	0.0593801	-14.5781	3.87329e-48	9.49775e-45
10823	ENSG00000169100.14	chrX	SLC25A6	ENSG00000169100	1386152	1392113	3409.49	-0.993056	0.0543332	-18.2772	1.25798e-74	6.94061e-71
10849	ENSG00000169239.13	chrX	CA5B	ENSG00000169239	15688830	15788411	525.598	-0.540133	0.0773113	-6.98647	2.81899e-12	7.23397e-10
10856	ENSG00000169249.12	chrX	ZRSR2	ENSG00000169249	15790472	15823260	254.006	-0.463511	0.059634	-7.7726	7.68928e-15	2.87618e-12
11179	ENSG00000171155.8	chrX	C1GALT1C1	ENSG00000171155	120625674	120630054	228.026	0.25845	0.0649179	3.98117	6.85758e-05	0.00178889
11212	ENSG00000171365.17	chrX	CLCN5	ENSG00000171365	49922596	50099235	315.854	0.301432	0.107864	2.79456	0.005197	0.0435597
11262	ENSG00000171659.15	chrX	GPR34	ENSG00000171659	41688973	41697275	208.175	-0.516608	0.151098	-3.41903	0.000628456	0.00942621
11588	ENSG00000173674.11	chrX	EIF1AX	ENSG00000173674	20124525	20141838	1869.71	-0.656624	0.067603	-9.71294	2.65573e-22	2.02101e-19
12076	ENSG00000177324.14	chrX	BEND2	ENSG00000177324	18162931	18220886	75.6667	0.854827	0.223485	3.82499	0.000130776	0.00291232
12239	ENSG00000178605.13	chrX	GTPBP6	ENSG00000178605	304529	318819	713.775	-0.990315	0.0565596	-17.5092	1.21809e-68	5.37639e-65
12278	ENSG00000178947.9	chrX	SMIM10L2A	ENSG00000178947	135421944	135428075	36.167	-1.23879	0.136099	-9.10215	8.85578e-20	5.14311e-17
12423	ENSG00000180182.11	chrX	MED14	ENSG00000180182	40648305	40735858	1747.74	-0.154613	0.05106	-3.02807	0.00246123	0.0254292
12570	ENSG00000181544.15	chrX	FANCB	ENSG00000181544	14835961	14873069	50.0488	0.304851	0.107705	2.83042	0.00464864	0.0401373
12642	ENSG00000182162.11	chrX	P2RY8	ENSG00000182162	1462581	1537185	943.706	-0.906654	0.0928526	-9.76444	1.59988e-22	1.3077e-19
12668	ENSG00000182287.15	chrX	AP1S2	ENSG00000182287	15825806	15854931	1607.16	0.227572	0.0827626	2.74969	0.00596513	0.0479929
12679	ENSG00000182378.14	chrX	PLCXD1	ENSG00000182378	276322	303356	310.24	-0.932064	0.136617	-6.82248	8.94845e-12	2.10089e-09
12931	ENSG00000183943.6	chrX	PRKX	ENSG00000183943	3604340	3713649	857.011	-0.652527	0.084784	-7.69634	1.40014e-14	5.06552e-12
12994	ENSG00000184368.16	chrX	MAP7D2	ENSG00000184368	20006713	20116907	15.6849	-4.00815	0.29717	-13.4877	1.84741e-41	3.39755e-38
13034	ENSG00000184675.11	chrX	AMER1	ENSG00000184675	64185117	64205708	386.779	-0.212343	0.0656479	-3.23458	0.00121823	0.0154868
13081	ENSG00000185010.15	chrX	F8	ENSG00000185010	154835788	155026940	853.192	0.407417	0.0880923	4.62488	3.74807e-06	0.000180209
13123	ENSG00000185222.10	chrX	TCEAL9	ENSG00000185222	103356489	103358462	103.056	0.751985	0.206691	3.63822	0.00027453	0.00515627
13138	ENSG00000185291.12	chrX	IL3RA	ENSG00000185291	1336616	1382689	164.212	-0.836391	0.173086	-4.83223	1.35013e-06	7.87483e-05
13219	ENSG00000185753.13	chrX	CXorf38	ENSG00000185753	40626921	40647561	806.913	-0.144804	0.044873	-3.22698	0.00125106	0.0157525
13315	ENSG00000186312.10	chrX	CA5BP1	ENSG00000186312	15674932	15703724	131.466	-0.411694	0.0614358	-6.70121	2.06696e-11	4.51641e-09
13331	ENSG00000186416.16	chrX	NKRF	ENSG00000186416	119588337	119606443	224.658	-0.15602	0.0565163	-2.76061	0.00576927	0.0468613
13403	ENSG00000186871.7	chrX	ERCC6L	ENSG00000186871	72204657	72239027	7.19413	-1.59607	0.245655	-6.49719	8.18365e-11	1.58425e-08
13648	ENSG00000188706.13	chrX	ZDHHC9	ENSG00000188706	129803288	129843909	339.215	-0.216631	0.0792104	-2.73488	0.00624024	0.0494491
13733	ENSG00000189221.9	chrX	MAOA	ENSG00000189221	43654907	43746824	3088.08	0.857427	0.313271	2.73701	0.00619997	0.0492563
13837	ENSG00000196368.5	chrX	NUDT11	ENSG00000196368	51490011	51496592	8.16567	1.55599	0.198463	7.84022	4.49765e-15	1.71135e-12
13907	ENSG00000196632.10	chrX	WNK3	ENSG00000196632	54192823	54358642	17.7902	1.26251	0.253912	4.97222	6.61903e-07	4.33458e-05
14037	ENSG00000197180.2	chrX	CH17-340M24.3	ENSG00000197180	154424380	154428479	28.0447	0.64108	0.152956	4.19126	2.77415e-05	0.000880902
14208	ENSG00000197976.12	chrX	AKAP17A	ENSG00000197976	1591604	1602520	823.688	-0.868466	0.0598512	-14.5104	1.04071e-47	2.29675e-44
14223	ENSG00000198034.11	chrX	RPS4X	ENSG00000198034	72255679	72277248	8904.43	-0.673713	0.0690979	-9.75011	1.84262e-22	1.45231e-19
14271	ENSG00000198223.16	chrX	CSF2RA	ENSG00000198223	1268800	1310381	860.315	-0.578052	0.156208	-3.70054	0.000215144	0.00427011
14312	ENSG00000198455.4	chrX	ZXDB	ENSG00000198455	57591652	57597545	363.988	-0.184049	0.0526191	-3.49776	0.000469188	0.00763431
14392	ENSG00000198753.12	chrX	PLXNB3	ENSG00000198753	153764196	153779346	41.15	1.66709	0.302135	5.5177	3.43458e-08	3.73388e-06
14480	ENSG00000198932.13	chrX	GPRASP1	ENSG00000198932	102651092	102659083	449.434	-0.285653	0.0925033	-3.08803	0.00201487	0.0222023
14482	ENSG00000198934.5	chrX	MAGEE1	ENSG00000198934	76427710	76431342	87.3474	-0.253015	0.0793102	-3.19019	0.00142178	0.0172213
14494	ENSG00000198960.11	chrX	ARMCX6	ENSG00000198960	101615118	101618001	210.203	0.21484	0.0716468	2.9986	0.00271226	0.0272558
14642	ENSG00000204165.6	chrX	CXorf65	ENSG00000204165	71103889	71106788	16.879	-0.764488	0.257983	-2.96333	0.00304331	0.0294777
15179	ENSG00000212747.5	chrX	RTL8B	ENSG00000212747	135020513	135022542	96.5057	0.592842	0.177461	3.3407	0.000835689	0.0117545
15419	ENSG00000214717.12	chrX	ZBED1	ENSG00000214717	2486414	2500976	1925.38	-0.521304	0.0527357	-9.88521	4.82552e-23	4.25977e-20
15665	ENSG00000223511.7	chrX		ENSG00000223511	1732584	1763212	17.2711	-0.738649	0.234133	-3.15482	0.00160596	0.0187932
15672	ENSG00000223571.6	chrX		ENSG00000223571	2334295	2336410	9.58194	-0.730473	0.180073	-4.05653	4.98068e-05	0.00141102
15691	ENSG00000223749.11	chrX		ENSG00000223749	134543119	134546642	8.57848	-0.668423	0.241042	-2.77306	0.00555324	0.0455254
15696	ENSG00000223773.7	chrX	CD99P1	ENSG00000223773	2609348	2657229	143.851	-0.890915	0.0896887	-9.93341	2.97882e-23	2.73915e-20
15821	ENSG00000224975.1	chrX	INE1	ENSG00000224975	47204921	47205865	44.9806	-0.498197	0.113213	-4.40053	1.07987e-05	0.000424051
15876	ENSG00000225470.8	chrX	JPX	ENSG00000225470	73944182	74070408	1247.67	-0.282244	0.0591531	-4.77142	1.82933e-06	0.000101948
15948	ENSG00000226031.5	chrX	FGF13-AS1	ENSG00000226031	138711452	138716617	10.6472	1.7276	0.474489	3.64097	0.000271617	0.0051146
15962	ENSG00000226179.6	chrX		ENSG00000226179	320990	321851	10.289	-1.08925	0.158734	-6.86211	6.78489e-12	1.66373e-09
16217	ENSG00000228906.1	chrX		ENSG00000228906	73948973	73949558	25.6501	-0.431587	0.103374	-4.175	2.97992e-05	0.00093282
16305	ENSG00000229807.12	chrX	XIST	ENSG00000229807	73820649	73852723	10947.7	-6.91532	0.414848	-16.6695	2.18408e-62	8.03342e-59
16648	ENSG00000233338.1	chrX	TLR8-AS1	ENSG00000233338	12902817	12908333	3.0965	1.16913	0.399242	2.92837	0.0034074	0.0318771
16762	ENSG00000234493.4	chrX	RHOXF1P1	ENSG00000234493	119978713	120025138	9.19957	-0.97354	0.297938	-3.26759	0.00108467	0.0143301
16841	ENSG00000235262.1	chrX		ENSG00000235262	53212408	53214679	8.29125	-0.648155	0.139352	-4.65122	3.29976e-06	0.00016513
16919	ENSG00000236017.8	chrX		ENSG00000236017	1401769	1414028	35.5554	-1.16751	0.170639	-6.84202	7.80851e-12	1.87311e-09
16996	ENSG00000236871.7	chrX	LINC00106	ENSG00000236871	1396427	1399402	10.0014	-1.17277	0.215749	-5.43579	5.45533e-08	5.52265e-06
19781	ENSG00000269911.1	chrX		ENSG00000269911	72777608	72779097	19.3866	-0.381006	0.117444	-3.24415	0.00117804	0.0151152
19811	ENSG00000270012.1	chrX		ENSG00000270012	49273054	49275768	130.395	-0.249398	0.072647	-3.43301	0.000596931	0.00907277
19889	ENSG00000270641.1	chrX	TSIX	ENSG00000270641	73792205	73829231	44.3696	-3.00214	0.156653	-19.1643	7.35373e-82	5.40965e-78
20450	ENSG00000274588.2	chrX	DGKK	ENSG00000274588	50365409	50470825	35.6789	2.24784	0.235586	9.54145	1.40852e-21	9.71396e-19
21354	ENSG00000281852.1	chrX		ENSG00000281852	71697196	71706455	126.963	-0.603248	0.106217	-5.6794	1.35172e-08	1.61249e-06
21645	ENSG00000285756.2	chrX	LOC389906	ENSG00000285756	3817528	3937855	422.695	-1.03131	0.134247	-7.68219	1.56397e-14	5.51911e-12
21778	ENSG00000286431.1	chrX		ENSG00000286431	3819924	3823898	33.5021	-1.16371	0.116882	-9.95628	2.36753e-23	2.2717e-20

## Sheet: Table S2
Table S2. X chromosomal DEGs between 45,X vs 47,XXY in blood
...1	geneid	CHR	SYMBOL	ENSEMBL	start	end	baseMean	log2FoldChange	lfcSE	stat	pvalue	padj
22	ENSG00000002586.20	chrX	CD99	ENSG00000002586	2691187	2741309	2866.17	-1.49832	0.0626644	-23.9103	2.39496e-126	3.3034e-123
106	ENSG00000005889.15	chrX	ZFX	ENSG00000005889	24149173	24216255	2193.34	-0.388349	0.0467266	-8.31108	9.48388e-17	2.11414e-14
107	ENSG00000005893.16	chrX	LAMP2	ENSG00000005893	120426148	120469365	5087.01	0.248849	0.088689	2.80586	0.00501825	0.0295485
147	ENSG00000006757.12	chrX	PNPLA4	ENSG00000006757	7898247	7927739	444.553	-0.953065	0.132676	-7.18342	6.79905e-13	1.02074e-10
183	ENSG00000008086.13	chrX	CDKL5	ENSG00000008086	18425583	18653629	558.455	0.378139	0.0934481	4.04651	5.19861e-05	0.000834993
240	ENSG00000010404.18	chrX	IDS	ENSG00000010404	149476988	149521096	4532.28	0.40785	0.071458	5.70755	1.14616e-08	6.74525e-07
286	ENSG00000012174.12	chrX	MBTPS2	ENSG00000012174	21839617	21885423	448.345	-0.395733	0.0647067	-6.11579	9.60785e-10	7.73853e-08
375	ENSG00000022267.19	chrX	FHL1	ENSG00000022267	136146702	136211359	83359.1	0.607668	0.125391	4.8462	1.25847e-06	3.78897e-05
555	ENSG00000046651.15	chrX	OFD1	ENSG00000046651	13734745	13769357	562.538	-0.254792	0.068549	-3.71694	0.000201654	0.00247514
560	ENSG00000047230.15	chrX	CTPS2	ENSG00000047230	16587999	16712936	228.585	-0.812881	0.0791141	-10.2748	9.15356e-25	3.48293e-22
569	ENSG00000047597.7	chrX	XK	ENSG00000047597	37685791	37732130	482.922	0.597096	0.203013	2.94118	0.00326968	0.0215721
572	ENSG00000047634.15	chrX	SCML1	ENSG00000047634	17737449	17754988	233.525	-0.467829	0.120488	-3.8828	0.00010326	0.00144815
574	ENSG00000047648.23	chrX	ARHGAP6	ENSG00000047648	11117651	11665920	342.622	0.516215	0.137054	3.76651	0.000165544	0.00212653
791	ENSG00000063587.14	chrX	ZNF275	ENSG00000063587	153334147	153360110	627.228	-0.288356	0.0707366	-4.07648	4.57234e-05	0.000753038
792	ENSG00000063601.17	chrX	MTMR1	ENSG00000063601	150692971	150765108	917.448	-0.181095	0.0635623	-2.84909	0.00438445	0.0269377
923	ENSG00000067177.15	chrX	PHKA1	ENSG00000067177	72578814	72714319	2026.55	-0.849275	0.255864	-3.31924	0.00090262	0.00823137
948	ENSG00000067992.15	chrX	PDK3	ENSG00000067992	24465221	24550466	2201.84	0.399836	0.086222	4.63729	3.53012e-06	8.9342e-05
958	ENSG00000068308.13	chrX	OTUD5	ENSG00000068308	48922028	48958386	1106.97	0.277672	0.0589652	4.70909	2.48828e-06	6.74201e-05
959	ENSG00000068323.17	chrX	TFE3	ENSG00000068323	49028726	49043410	1806.12	0.282009	0.0911116	3.0952	0.00196678	0.0147335
964	ENSG00000068400.13	chrX	GRIPAP1	ENSG00000068400	48973720	49002264	722.592	0.251846	0.0920125	2.73708	0.00619871	0.0345957
996	ENSG00000069509.6	chrX	FUNDC1	ENSG00000069509	44523639	44542859	99.1652	-0.413164	0.0888465	-4.65031	3.31439e-06	8.47569e-05
997	ENSG00000069535.14	chrX	MAOB	ENSG00000069535	43766610	43882450	1679.62	0.773326	0.223126	3.46587	0.000528516	0.00537999
1067	ENSG00000071553.17	chrX	ATP6AP1	ENSG00000071553	154428645	154436516	1190.8	0.223293	0.0696949	3.20386	0.00135597	0.0111869
1086	ENSG00000072133.11	chrX	RPS6KA6	ENSG00000072133	84058346	84188199	18.5443	1.24424	0.370835	3.35522	0.00079301	0.00739684
1099	ENSG00000072501.18	chrX	SMC1A	ENSG00000072501	53374149	53422728	2242.73	-0.438007	0.0795419	-5.50662	3.65791e-08	1.80596e-06
1248	ENSG00000076770.14	chrX	MBNL3	ENSG00000076770	132369317	132489968	3951.47	0.518381	0.176352	2.93946	0.00328779	0.0216398
1376	ENSG00000080561.13	chrX	MID2	ENSG00000080561	107825755	107927193	391.375	-0.786145	0.101261	-7.76353	8.25995e-15	1.57146e-12
1566	ENSG00000086712.13	chrX	TXLNG	ENSG00000086712	16786432	16844519	489.538	-0.420792	0.0708759	-5.93702	2.90241e-09	2.05299e-07
1692	ENSG00000089472.16	chrX	HEPH	ENSG00000089472	66162549	66268867	85.6388	-3.72363	0.335358	-11.1034	1.20722e-28	5.79178e-26
2356	ENSG00000101849.17	chrX	TBL1X	ENSG00000101849	9463295	9741037	2013.8	0.309867	0.0968566	3.19924	0.00137792	0.011313
2357	ENSG00000101856.10	chrX	PGRMC1	ENSG00000101856	119236245	119244466	781.976	0.408626	0.101786	4.01456	5.9558e-05	0.000938846
2368	ENSG00000101928.13	chrX	MOSPD1	ENSG00000101928	134887632	134915257	174.087	0.483172	0.11804	4.09328	4.25319e-05	0.000708835
2372	ENSG00000101945.16	chrX	SUV39H1	ENSG00000101945	48695554	48709012	137.125	-0.211673	0.0803557	-2.6342	0.00843357	0.0436084
2374	ENSG00000101966.12	chrX	XIAP	ENSG00000101966	123859724	123913979	1890.27	0.169149	0.0653593	2.58799	0.0096539	0.0481365
2375	ENSG00000101972.18	chrX	STAG2	ENSG00000101972	123960212	124422664	3636.22	0.154603	0.0558434	2.76852	0.00563122	0.0321624
2377	ENSG00000101977.21	chrX	MCF2	ENSG00000101977	139581770	139708227	10.1078	0.557978	0.212286	2.62842	0.00857813	0.044149
2381	ENSG00000102003.10	chrX	SYP	ENSG00000102003	49187804	49200259	30.716	0.55391	0.152246	3.63825	0.000274494	0.00316162
2383	ENSG00000102010.15	chrX	BMX	ENSG00000102010	15464246	15556529	76.3024	0.793954	0.211469	3.75447	0.00017371	0.00221596
2384	ENSG00000102024.18	chrX	PLS3	ENSG00000102024	115561174	115650861	1466.35	0.975707	0.21645	4.50776	6.55141e-06	0.000149672
2387	ENSG00000102034.16	chrX	ELF4	ENSG00000102034	130064874	130110716	1283.09	0.243065	0.0870586	2.79197	0.00523887	0.0305268
2388	ENSG00000102038.15	chrX	SMARCA1	ENSG00000102038	129446501	129523500	572.847	-0.368987	0.142998	-2.58037	0.00986955	0.0489573
2392	ENSG00000102054.17	chrX	RBBP7	ENSG00000102054	16839283	16870414	1233.81	-0.228214	0.0497311	-4.58897	4.45432e-06	0.000109104
2393	ENSG00000102057.10	chrX	KCND1	ENSG00000102057	48961378	48971844	40.4874	0.698769	0.151328	4.61758	3.88245e-06	9.69251e-05
2398	ENSG00000102100.16	chrX	SLC35A2	ENSG00000102100	48903180	48911958	155.551	0.219308	0.0799941	2.74155	0.00611492	0.0342426
2409	ENSG00000102181.21	chrX	CD99L2	ENSG00000102181	150766336	150898816	1947.39	-0.278019	0.0683341	-4.06853	4.73114e-05	0.000773411
2412	ENSG00000102218.6	chrX	RP2	ENSG00000102218	46837043	46882358	719.307	0.272363	0.0897456	3.03483	0.00240667	0.0171405
2414	ENSG00000102225.16	chrX	CDK16	ENSG00000102225	47217860	47229997	1804.81	-0.30527	0.0679264	-4.49413	6.98556e-06	0.000157333
2415	ENSG00000102226.10	chrX	USP11	ENSG00000102226	47232866	47248328	746.013	-0.198951	0.067964	-2.92731	0.00341912	0.0222783
2416	ENSG00000102230.14	chrX	PCYT1B	ENSG00000102230	24558087	24672677	30.6295	1.11023	0.293138	3.78739	0.000152241	0.0019857
2418	ENSG00000102245.8	chrX	CD40LG	ENSG00000102245	136648158	136660390	157.546	-0.308838	0.116069	-2.66081	0.00779539	0.0412458
2424	ENSG00000102309.15	chrX	PIN4	ENSG00000102309	72181353	72302926	149.63	-0.226259	0.0830094	-2.72571	0.0064164	0.0355342
2425	ENSG00000102312.22	chrX	PORCN	ENSG00000102312	48508962	48520814	77.1271	-0.346667	0.103335	-3.3548	0.000794237	0.00740516
2430	ENSG00000102362.15	chrX	SYTL4	ENSG00000102362	100674491	100732123	137.462	0.691212	0.205598	3.36197	0.000773891	0.00724915
4822	ENSG00000123130.17	chrX	ACOT9	ENSG00000123130	23701055	23766475	707.465	0.375139	0.0757978	4.9492	7.45177e-07	2.45452e-05
4952	ENSG00000124333.16	chrX	VAMP7	ENSG00000124333	155881345	155943769	590.075	0.247759	0.0637978	3.88351	0.000102961	0.00144545
4953	ENSG00000124334.17	chrX	IL9R	ENSG00000124334	155997581	156010817	15.1818	-0.838453	0.290196	-2.88926	0.00386145	0.024488
4954	ENSG00000124343.13	chrX	XG	ENSG00000124343	2752048	2816500	66.8521	-1.35705	0.324521	-4.18172	2.89315e-05	0.000514911
5050	ENSG00000125354.23	chrX	SEPTIN6	ENSG00000125354	119615724	119693370	2053.75	-0.527916	0.0671693	-7.85949	3.85711e-15	7.53297e-13
5169	ENSG00000126012.11	chrX	KDM5C	ENSG00000126012	53191321	53225422	2323.81	-0.638375	0.060368	-10.5747	3.90376e-26	1.62551e-23
5222	ENSG00000126759.13	chrX	CFP	ENSG00000126759	47623172	47630305	1398.73	0.480396	0.159552	3.0109	0.00260475	0.018264
5250	ENSG00000126947.13	chrX	ARMCX1	ENSG00000126947	101550547	101554700	343.136	0.403752	0.131863	3.06191	0.00219929	0.0160291
5502	ENSG00000129675.16	chrX	ARHGEF6	ENSG00000129675	136665547	136780932	5388.07	-0.198651	0.0667757	-2.9749	0.00293081	0.0199568
5523	ENSG00000130021.14	chrX	PUDP	ENSG00000130021	6667865	7148190	335.561	-0.654587	0.067877	-9.64372	5.2257e-22	1.74736e-19
5531	ENSG00000130066.16	chrX	SAT1	ENSG00000130066	23783173	23786226	2531.32	0.469818	0.0993738	4.72778	2.26983e-06	6.26943e-05
5532	ENSG00000130119.16	chrX	GNL3L	ENSG00000130119	54530211	54567289	1863.12	0.25493	0.0612917	4.15929	3.19235e-05	0.000559587
5534	ENSG00000130150.12	chrX	MOSPD2	ENSG00000130150	14873421	14922327	829.095	0.3303	0.104388	3.16415	0.00155536	0.0123739
5633	ENSG00000130741.11	chrX	EIF2S3	ENSG00000130741	24054946	24078810	4127.78	-0.356039	0.0406319	-8.76255	1.90884e-18	5.20077e-16
5656	ENSG00000130826.18	chrX	DKC1	ENSG00000130826	154762742	154777689	479.058	-0.164147	0.0604132	-2.71707	0.00658628	0.0362337
5670	ENSG00000130962.17	chrX	PRRG1	ENSG00000130962	37349275	37457295	443.588	3.05951	0.248218	12.3259	6.57037e-35	3.71799e-32
5689	ENSG00000131080.15	chrX	EDA2R	ENSG00000131080	66595637	66639298	16.7211	0.839869	0.278313	3.01772	0.00254686	0.0179632
5703	ENSG00000131171.13	chrX	SH3BGRL	ENSG00000131171	81202102	81298547	1470.01	0.212903	0.0807872	2.63535	0.00840494	0.0434872
5779	ENSG00000131831.18	chrX	RAI2	ENSG00000131831	17800049	17861337	260.427	0.791647	0.210017	3.76944	0.000163617	0.00210669
5969	ENSG00000133131.15	chrX	MORC4	ENSG00000133131	106813871	107000212	357.065	-0.444284	0.0863409	-5.14569	2.66533e-07	1.01241e-05
5972	ENSG00000133138.20	chrX	TBC1D8B	ENSG00000133138	106802673	106876150	128.687	0.780291	0.1081	7.21825	5.26627e-13	8.1846e-11
5973	ENSG00000133142.17	chrX	TCEAL4	ENSG00000133142	103576231	103587736	384.222	-0.268438	0.0974733	-2.75396	0.00588786	0.0332751
6149	ENSG00000134594.5	chrX	RAB33A	ENSG00000134594	130171962	130184870	14.8338	-0.391579	0.136093	-2.8773	0.00401097	0.0251901
7859	ENSG00000147036.11	chrX	LANCL3	ENSG00000147036	37571569	37684463	47.977	1.13118	0.183479	6.16519	7.0397e-10	5.95245e-08
7861	ENSG00000147050.14	chrX	KDM6A	ENSG00000147050	44873177	45112602	1414.88	-0.475599	0.0575642	-8.26207	1.43172e-16	3.12838e-14
7866	ENSG00000147100.11	chrX	SLC16A2	ENSG00000147100	74421493	74533917	328	-2.86714	0.333077	-8.60804	7.43212e-18	1.86386e-15
7886	ENSG00000147180.16	chrX	ZNF711	ENSG00000147180	85244032	85273362	41.4522	0.856512	0.174656	4.90401	9.39005e-07	2.9689e-05
7888	ENSG00000147206.17	chrX	NXF3	ENSG00000147206	103075810	103093143	2.83945	1.94524	0.613247	3.17203	0.00151376	0.0121481
7889	ENSG00000147224.12	chrX	PRPS1	ENSG00000147224	107628424	107651026	513.202	-0.182955	0.0633797	-2.88665	0.00389372	0.0246502
7890	ENSG00000147231.14	chrX	RADX	ENSG00000147231	106611930	106679439	77.364	0.734613	0.186051	3.94845	7.86581e-05	0.00117616
7895	ENSG00000147257.15	chrX	GPC3	ENSG00000147257	133535745	133985594	654.326	-1.35797	0.354837	-3.82701	0.000129707	0.00174119
8684	ENSG00000155659.15	chrX	VSIG4	ENSG00000155659	66021738	66040125	247.613	-0.804671	0.2389	-3.36823	0.000756522	0.00714407
8753	ENSG00000156313.14	chrX	RPGR	ENSG00000156313	38269170	38327544	389.38	0.502906	0.107999	4.65658	3.21502e-06	8.26951e-05
8959	ENSG00000158423.17	chrX	RIBC1	ENSG00000158423	53422690	53431120	7.96543	-0.760708	0.217341	-3.50007	0.000465144	0.0048421
8960	ENSG00000158427.15	chrX	TMSB15B	ENSG00000158427	103918896	103966712	23.7707	-0.420213	0.154085	-2.72715	0.00638849	0.035424
8985	ENSG00000158578.21	chrX	ALAS2	ENSG00000158578	55009055	55030977	10940.6	0.906626	0.329113	2.75476	0.0058736	0.033203
9007	ENSG00000158813.18	chrX	EDA	ENSG00000158813	69616067	70039472	94.6802	0.657642	0.156672	4.19756	2.69802e-05	0.000486856
10050	ENSG00000165175.15	chrX	MID1IP1	ENSG00000165175	38801432	38806537	1945.19	0.296094	0.100174	2.9558	0.00311859	0.0208685
10062	ENSG00000165240.20	chrX	ATP7A	ENSG00000165240	77910656	78050395	920.82	0.172882	0.0643457	2.68676	0.00721481	0.038873
10074	ENSG00000165288.11	chrX	BRWD3	ENSG00000165288	80669503	80809877	1831.37	0.243109	0.0774185	3.14019	0.00168838	0.0131154
10142	ENSG00000165675.16	chrX	ENOX2	ENSG00000165675	130623369	130903317	296.577	-0.34444	0.085902	-4.00969	6.07988e-05	0.00095296
10345	ENSG00000166681.14	chrX	BEX3	ENSG00000166681	103376395	103378164	292.336	0.769696	0.114733	6.70858	1.96523e-11	2.28266e-09
10484	ENSG00000167393.18	chrX	PPP2R3B	ENSG00000167393	333933	386955	996.331	-1.45229	0.101751	-14.273	3.22353e-46	2.22313e-43
10796	ENSG00000168939.11	chrX	SPRY3	ENSG00000168939	155767812	155782459	168.64	0.575051	0.0839476	6.85012	7.37868e-12	9.57883e-10
10818	ENSG00000169083.17	chrX	AR	ENSG00000169083	67544021	67730619	1793.38	1.04082	0.1875	5.55103	2.83992e-08	1.44078e-06
10819	ENSG00000169084.15	chrX	DHRSX	ENSG00000169084	2219506	2502805	419.5	-0.986268	0.0824045	-11.9686	5.18906e-33	2.79311e-30
10822	ENSG00000169093.16	chrX	ASMTL	ENSG00000169093	1403139	1453762	381.441	-1.34297	0.0677689	-19.8169	2.1276e-87	2.3477e-84
10823	ENSG00000169100.14	chrX	SLC25A6	ENSG00000169100	1386152	1392113	3409.49	-1.56503	0.0627635	-24.9354	3.07651e-137	5.22272e-134
10849	ENSG00000169239.13	chrX	CA5B	ENSG00000169239	15688830	15788411	525.598	-0.4861	0.0896103	-5.4246	5.80856e-08	2.69886e-06
10856	ENSG00000169249.12	chrX	ZRSR2	ENSG00000169249	15790472	15823260	254.006	-0.438701	0.0692706	-6.33315	2.40202e-10	2.23671e-08
10957	ENSG00000169891.18	chrX	REPS2	ENSG00000169891	16946658	17153272	1188.94	0.419485	0.148601	2.8229	0.00475919	0.0285099
11179	ENSG00000171155.8	chrX	C1GALT1C1	ENSG00000171155	120625674	120630054	228.026	0.241377	0.0759356	3.17871	0.00147931	0.0119542
11260	ENSG00000171657.6	chrX	GPR82	ENSG00000171657	41724181	41730130	22.6127	-0.850994	0.232495	-3.66027	0.000251951	0.00294181
11262	ENSG00000171659.15	chrX	GPR34	ENSG00000171659	41688973	41697275	208.175	-0.703558	0.174717	-4.02685	5.65297e-05	0.000899462
11403	ENSG00000172465.14	chrX	TCEAL1	ENSG00000172465	103628704	103630953	180.969	-0.563552	0.118577	-4.75264	2.00781e-06	5.63029e-05
11530	ENSG00000173275.13	chrX	ZNF449	ENSG00000173275	135344796	135363413	161.666	-0.40261	0.0830145	-4.84987	1.2354e-06	3.72969e-05
11588	ENSG00000173674.11	chrX	EIF1AX	ENSG00000173674	20124525	20141838	1869.71	-0.732246	0.0782482	-9.35799	8.12696e-21	2.5622e-18
11638	ENSG00000174028.6	chrX		ENSG00000174028	23075758	23076767	102.522	-0.378491	0.115632	-3.27324	0.00106324	0.00936863
11849	ENSG00000175556.17	chrX	LONRF3	ENSG00000175556	118974614	119018355	151.786	0.538734	0.112734	4.77881	1.76338e-06	5.04748e-05
12076	ENSG00000177324.14	chrX	BEND2	ENSG00000177324	18162931	18220886	75.6667	1.31626	0.259972	5.06308	4.12536e-07	1.48278e-05
12239	ENSG00000178605.13	chrX	GTPBP6	ENSG00000178605	304529	318819	713.775	-1.41367	0.0648256	-21.8072	1.98053e-105	2.57108e-102
12278	ENSG00000178947.9	chrX	SMIM10L2A	ENSG00000178947	135421944	135428075	36.167	-1.52116	0.151302	-10.0538	8.83773e-24	3.25066e-21
12423	ENSG00000180182.11	chrX	MED14	ENSG00000180182	40648305	40735858	1747.74	-0.195913	0.0592588	-3.30606	0.000946185	0.00855442
12570	ENSG00000181544.15	chrX	FANCB	ENSG00000181544	14835961	14873069	50.0488	0.381326	0.126277	3.01975	0.00252981	0.01786
12642	ENSG00000182162.11	chrX	P2RY8	ENSG00000182162	1462581	1537185	943.706	-1.40182	0.107377	-13.0551	5.94256e-39	3.74704e-36
12679	ENSG00000182378.14	chrX	PLCXD1	ENSG00000182378	276322	303356	310.24	-1.36417	0.157871	-8.64101	5.57182e-18	1.41339e-15
12929	ENSG00000183918.16	chrX	SH2D1A	ENSG00000183918	124227868	124373197	152.967	-0.47944	0.156516	-3.06321	0.00218977	0.0159864
12931	ENSG00000183943.6	chrX	PRKX	ENSG00000183943	3604340	3713649	857.011	-0.626981	0.0981904	-6.38536	1.7099e-10	1.64785e-08
12994	ENSG00000184368.16	chrX	MAP7D2	ENSG00000184368	20006713	20116907	15.6849	-4.01921	0.32068	-12.5334	4.90057e-36	2.84607e-33
13034	ENSG00000184675.11	chrX	AMER1	ENSG00000184675	64185117	64205708	386.779	-0.293891	0.0762311	-3.85526	0.000115608	0.00158982
13081	ENSG00000185010.15	chrX	F8	ENSG00000185010	154835788	155026940	853.192	0.439343	0.103543	4.24309	2.20468e-05	0.000410728
13138	ENSG00000185291.12	chrX	IL3RA	ENSG00000185291	1336616	1382689	164.212	-0.913006	0.200328	-4.55756	5.17504e-06	0.000123069
13250	ENSG00000185915.5	chrX	KLHL34	ENSG00000185915	21654690	21658330	463.526	0.611613	0.210448	2.90625	0.00365793	0.0234116
13315	ENSG00000186312.10	chrX	CA5BP1	ENSG00000186312	15674932	15703724	131.466	-0.250859	0.072254	-3.4719	0.000516796	0.00527773
13331	ENSG00000186416.16	chrX	NKRF	ENSG00000186416	119588337	119606443	224.658	-0.244884	0.0656547	-3.72987	0.00019158	0.0023833
13340	ENSG00000186462.9	chrX	NAP1L2	ENSG00000186462	73212299	73214851	41.9058	0.647907	0.14434	4.48875	7.16425e-06	0.000160679
13403	ENSG00000186871.7	chrX	ERCC6L	ENSG00000186871	72204657	72239027	7.19413	-1.76881	0.279382	-6.33113	2.43366e-10	2.25665e-08
13478	ENSG00000187601.5	chrX	MAGEH1	ENSG00000187601	55452127	55453566	145.637	-0.236954	0.0851597	-2.78247	0.00539468	0.0311905
13733	ENSG00000189221.9	chrX	MAOA	ENSG00000189221	43654907	43746824	3088.08	1.55522	0.372336	4.17693	2.95468e-05	0.00052375
13828	ENSG00000196338.12	chrX	NLGN3	ENSG00000196338	71144831	71171201	61.8622	0.483465	0.125365	3.85646	0.000115042	0.00158383
13837	ENSG00000196368.5	chrX	NUDT11	ENSG00000196368	51490011	51496592	8.16567	2.525	0.288947	8.73863	2.35954e-18	6.27383e-16
13907	ENSG00000196632.10	chrX	WNK3	ENSG00000196632	54192823	54358642	17.7902	2.00907	0.30759	6.53163	6.50582e-11	6.86971e-09
14037	ENSG00000197180.2	chrX	CH17-340M24.3	ENSG00000197180	154424380	154428479	28.0447	0.492175	0.178361	2.75943	0.00579022	0.0328833
14208	ENSG00000197976.12	chrX	AKAP17A	ENSG00000197976	1591604	1602520	823.688	-1.25018	0.069124	-18.0861	4.10358e-73	4.11646e-70
14223	ENSG00000198034.11	chrX	RPS4X	ENSG00000198034	72255679	72277248	8904.43	-0.699786	0.0799801	-8.7495	2.14297e-18	5.76747e-16
14271	ENSG00000198223.16	chrX	CSF2RA	ENSG00000198223	1268800	1310381	860.315	-0.968931	0.180752	-5.36056	8.29649e-08	3.61083e-06
14312	ENSG00000198455.4	chrX	ZXDB	ENSG00000198455	57591652	57597545	363.988	-0.204895	0.061255	-3.34495	0.000822987	0.00763451
14392	ENSG00000198753.12	chrX	PLXNB3	ENSG00000198753	153764196	153779346	41.15	1.4365	0.360582	3.98384	6.78096e-05	0.00104065
14482	ENSG00000198934.5	chrX	MAGEE1	ENSG00000198934	76427710	76431342	87.3474	-0.314014	0.0921167	-3.40887	0.00065232	0.00634467
14609	ENSG00000203879.12	chrX	GDI1	ENSG00000203879	154436913	154443467	1688.28	0.309235	0.0548802	5.63474	1.75322e-08	9.82408e-07
14634	ENSG00000204131.9	chrX	NHSL2	ENSG00000204131	71910818	72161750	4455.92	0.387669	0.108027	3.58865	0.000332395	0.00368809
14642	ENSG00000204165.6	chrX	CXorf65	ENSG00000204165	71103889	71106788	16.879	-0.816869	0.298565	-2.73599	0.00621934	0.0346501
14667	ENSG00000204271.13	chrX	SPIN3	ENSG00000204271	56818298	56995827	241.568	0.289046	0.0746489	3.87207	0.000107916	0.00150164
15179	ENSG00000212747.5	chrX	RTL8B	ENSG00000212747	135020513	135022542	96.5057	1.48462	0.263391	5.63655	1.7349e-08	9.79217e-07
15419	ENSG00000214717.12	chrX	ZBED1	ENSG00000214717	2486414	2500976	1925.38	-1.05884	0.0608329	-17.4057	7.4725e-68	7.17002e-65
15665	ENSG00000223511.7	chrX		ENSG00000223511	1732584	1763212	17.2711	-1.26258	0.26912	-4.6915	2.71209e-06	7.22864e-05
15672	ENSG00000223571.6	chrX		ENSG00000223571	2334295	2336410	9.58194	-0.925074	0.205587	-4.49968	6.8055e-06	0.000153726
15696	ENSG00000223773.7	chrX	CD99P1	ENSG00000223773	2609348	2657229	143.851	-1.34518	0.10311	-13.0461	6.68921e-39	4.10067e-36
15893	ENSG00000225689.2	chrX		ENSG00000225689	128027322	129326707	7.64307	-1.24344	0.431144	-2.88405	0.003926	0.0248065
15948	ENSG00000226031.5	chrX	FGF13-AS1	ENSG00000226031	138711452	138716617	10.6472	1.4919	0.567324	2.62972	0.00854559	0.0440207
15962	ENSG00000226179.6	chrX		ENSG00000226179	320990	321851	10.289	-1.60631	0.175069	-9.17529	4.50377e-20	1.38047e-17
16305	ENSG00000229807.12	chrX	XIST	ENSG00000229807	73820649	73852723	10947.7	-6.95972	0.479908	-14.5022	1.17317e-47	8.46939e-45
16566	ENSG00000232599.1	chrX		ENSG00000232599	125203805	125204338	5.68236	1.20973	0.44343	2.72812	0.00636964	0.0353285
16648	ENSG00000233338.1	chrX	TLR8-AS1	ENSG00000233338	12902817	12908333	3.0965	1.68163	0.48154	3.49218	0.000479096	0.00496626
16841	ENSG00000235262.1	chrX		ENSG00000235262	53212408	53214679	8.29125	-0.793402	0.158324	-5.01126	5.40756e-07	1.87052e-05
16916	ENSG00000235961.5	chrX	PNMA6A	ENSG00000235961	153072482	153075018	30.3152	1.05636	0.285872	3.69524	0.000219681	0.0026507
16919	ENSG00000236017.8	chrX		ENSG00000236017	1401769	1414028	35.5554	-1.44698	0.195984	-7.38318	1.54555e-13	2.60373e-11
16932	ENSG00000236187.1	chrX		ENSG00000236187	18535079	18536120	6.6232	0.699384	0.219198	3.19065	0.00141954	0.0115857
16996	ENSG00000236871.7	chrX	LINC00106	ENSG00000236871	1396427	1399402	10.0014	-1.75997	0.241284	-7.29417	3.00517e-13	4.77129e-11
17420	ENSG00000242732.4	chrX	RTL5	ENSG00000242732	72127110	72131901	134.259	-0.398031	0.134572	-2.95775	0.00309891	0.0207745
17753	ENSG00000248503.2	chrX		ENSG00000248503	77910741	77964890	39.0328	0.636337	0.171272	3.71535	0.000202923	0.00248519
18625	ENSG00000258545.6	chrX	RHOXF1-AS1	ENSG00000258545	120036236	120146854	78.8118	-1.55509	0.419376	-3.70809	0.000208826	0.00253916
19246	ENSG00000262919.8	chrX	CCNQ	ENSG00000262919	153587925	153600045	163.958	-0.254083	0.0831327	-3.05635	0.00224048	0.0162339
19733	ENSG00000269335.5	chrX	IKBKG	ENSG00000269335	154541199	154565046	422.028	0.406786	0.0760721	5.34737	8.92404e-08	3.84657e-06
19748	ENSG00000269556.8	chrX	TMEM185A	ENSG00000269556	149596556	149631912	420.256	0.270681	0.0645936	4.19052	2.78317e-05	0.000499365
19781	ENSG00000269911.1	chrX		ENSG00000269911	72777608	72779097	19.3866	-0.496636	0.135674	-3.66052	0.000251705	0.00294181
19889	ENSG00000270641.1	chrX	TSIX	ENSG00000270641	73792205	73829231	44.3696	-3.36643	0.176181	-19.1078	2.17289e-81	2.28351e-78
20450	ENSG00000274588.2	chrX	DGKK	ENSG00000274588	50365409	50470825	35.6789	2.68517	0.278249	9.65022	4.905e-22	1.66536e-19
20840	ENSG00000278530.4	chrX	CHMP1B2P	ENSG00000278530	80228489	80335364	10.9223	1.19715	0.435164	2.75103	0.00594085	0.0335059
21354	ENSG00000281852.1	chrX		ENSG00000281852	71697196	71706455	126.963	-0.756205	0.122897	-6.15316	7.59548e-10	6.34942e-08
21645	ENSG00000285756.2	chrX	LOC389906	ENSG00000285756	3817528	3937855	422.695	-0.571034	0.155565	-3.67071	0.000241879	0.00285609
21729	ENSG00000286181.1	chrX		ENSG00000286181	49262866	49270521	9.71336	0.581989	0.196994	2.95435	0.00313325	0.0209221
21778	ENSG00000286431.1	chrX		ENSG00000286431	3819924	3823898	33.5021	-1.39449	0.133463	-10.4485	1.48827e-25	5.97173e-23

## Sheet: Table S3
Table S3. X chromosomal DEGs between 45,X vs 46,XY in blood
...1	geneid	CHR	SYMBOL	ENSEMBL	start	end	baseMean	log2FoldChange	lfcSE	stat	pvalue	padj
13	ENSG00000001497.16	chrX	LAS1L	ENSG00000001497	65512582	65534775	409.975	-0.172469	0.0539957	-3.19413	0.00140254	0.0181425
22	ENSG00000002586.20	chrX	CD99	ENSG00000002586	2691187	2741309	2866.17	-1.08849	0.0672352	-16.1893	5.99972e-59	7.21333e-56
88	ENSG00000005302.19	chrX	MSL3	ENSG00000005302	11758159	11775772	1230.05	0.289446	0.0836696	3.45939	0.000541399	0.0094335
183	ENSG00000008086.13	chrX	CDKL5	ENSG00000008086	18425583	18653629	558.455	0.310981	0.0999538	3.11125	0.001863	0.0221037
240	ENSG00000010404.18	chrX	IDS	ENSG00000010404	149476988	149521096	4532.28	0.326879	0.0766932	4.26217	2.02455e-05	0.00087104
286	ENSG00000012174.12	chrX	MBTPS2	ENSG00000012174	21839617	21885423	448.345	-0.289584	0.0687357	-4.21301	2.51992e-05	0.00102213
560	ENSG00000047230.15	chrX	CTPS2	ENSG00000047230	16587999	16712936	228.585	-0.52614	0.0844133	-6.23291	4.57841e-10	1.41545e-07
569	ENSG00000047597.7	chrX	XK	ENSG00000047597	37685791	37732130	482.922	0.731883	0.217928	3.35838	0.000784019	0.0121254
791	ENSG00000063587.14	chrX	ZNF275	ENSG00000063587	153334147	153360110	627.228	-0.242246	0.0754517	-3.21061	0.00132454	0.0174146
945	ENSG00000067840.12	chrX	PDZD4	ENSG00000067840	153802166	153830565	199.288	-0.627953	0.179613	-3.49615	0.000472018	0.00868023
948	ENSG00000067992.15	chrX	PDK3	ENSG00000067992	24465221	24550466	2201.84	0.314063	0.0924977	3.39535	0.000685397	0.011094
958	ENSG00000068308.13	chrX	OTUD5	ENSG00000068308	48922028	48958386	1106.97	0.28619	0.0630574	4.53856	5.66402e-06	0.00032281
959	ENSG00000068323.17	chrX	TFE3	ENSG00000068323	49028726	49043410	1806.12	0.313606	0.0977411	3.20854	0.00133412	0.0174874
964	ENSG00000068400.13	chrX	GRIPAP1	ENSG00000068400	48973720	49002264	722.592	0.283208	0.0985702	2.87316	0.00406388	0.0380227
997	ENSG00000069535.14	chrX	MAOB	ENSG00000069535	43766610	43882450	1679.62	0.839192	0.23275	3.60554	0.000311499	0.00643854
1086	ENSG00000072133.11	chrX	RPS6KA6	ENSG00000072133	84058346	84188199	18.5443	1.38369	0.391977	3.53003	0.000415509	0.00783278
1351	ENSG00000079482.13	chrX	OPHN1	ENSG00000079482	68042344	68433913	565.535	0.297687	0.0867394	3.43197	0.000599224	0.0101142
1376	ENSG00000080561.13	chrX	MID2	ENSG00000080561	107825755	107927193	391.375	-0.564408	0.107812	-5.23514	1.64862e-07	2.18787e-05
1612	ENSG00000087842.11	chrX	PIR	ENSG00000087842	15384799	15493564	104.567	-1.25322	0.433553	-2.89058	0.00384527	0.036608
2381	ENSG00000102003.10	chrX	SYP	ENSG00000102003	49187804	49200259	30.716	0.739429	0.161929	4.56639	4.96189e-06	0.000294193
2392	ENSG00000102054.17	chrX	RBBP7	ENSG00000102054	16839283	16870414	1233.81	-0.232218	0.052917	-4.38835	1.14214e-05	0.000560476
2393	ENSG00000102057.10	chrX	KCND1	ENSG00000102057	48961378	48971844	40.4874	0.720513	0.160952	4.47656	7.58567e-06	0.000405336
2409	ENSG00000102181.21	chrX	CD99L2	ENSG00000102181	150766336	150898816	1947.39	-0.331391	0.072676	-4.55983	5.11938e-06	0.000301808
2412	ENSG00000102218.6	chrX	RP2	ENSG00000102218	46837043	46882358	719.307	0.265385	0.0961833	2.75916	0.00579502	0.0484381
2417	ENSG00000102241.12	chrX	HTATSF1	ENSG00000102241	136497079	136512346	1825.44	-0.21658	0.0703508	-3.07857	0.00207997	0.0239302
2425	ENSG00000102312.22	chrX	PORCN	ENSG00000102312	48508962	48520814	77.1271	-0.343071	0.108806	-3.15304	0.00161578	0.0200025
4822	ENSG00000123130.17	chrX	ACOT9	ENSG00000123130	23701055	23766475	707.465	0.310775	0.0809399	3.83958	0.000123246	0.00323293
5051	ENSG00000125355.15	chrX	TMEM255A	ENSG00000125355	120258650	120311556	20.7218	-1.00898	0.290473	-3.47358	0.000513565	0.00913235
5531	ENSG00000130066.16	chrX	SAT1	ENSG00000130066	23783173	23786226	2531.32	0.526881	0.106684	4.93872	7.86386e-07	7.30394e-05
5534	ENSG00000130150.12	chrX	MOSPD2	ENSG00000130150	14873421	14922327	829.095	0.310448	0.111904	2.77423	0.00553325	0.0470327
5670	ENSG00000130962.17	chrX	PRRG1	ENSG00000130962	37349275	37457295	443.588	1.1913	0.211133	5.6424	1.67695e-08	3.54776e-06
5671	ENSG00000130985.17	chrX	UBA1	ENSG00000130985	47190861	47215128	4258.78	0.165605	0.0596791	2.77492	0.00552146	0.0469538
5689	ENSG00000131080.15	chrX	EDA2R	ENSG00000131080	66595637	66639298	16.7211	0.828654	0.286766	2.88965	0.00385672	0.0366521
5972	ENSG00000133138.20	chrX	TBC1D8B	ENSG00000133138	106802673	106876150	128.687	0.744898	0.113012	6.59131	4.35974e-11	1.65525e-08
5973	ENSG00000133142.17	chrX	TCEAL4	ENSG00000133142	103576231	103587736	384.222	-0.339334	0.101843	-3.33192	0.000862497	0.0129891
7859	ENSG00000147036.11	chrX	LANCL3	ENSG00000147036	37571569	37684463	47.977	0.549775	0.192731	2.85255	0.00433696	0.0399388
7861	ENSG00000147050.14	chrX	KDM6A	ENSG00000147050	44873177	45112602	1414.88	0.219318	0.0619166	3.54215	0.000396878	0.00757393
7866	ENSG00000147100.11	chrX	SLC16A2	ENSG00000147100	74421493	74533917	328	-1.40116	0.38369	-3.65181	0.000260402	0.00566937
7868	ENSG00000147117.7	chrX	ZNF157	ENSG00000147117	47370583	47414305	8.01452	0.565152	0.199236	2.83659	0.00455976	0.0412705
7886	ENSG00000147180.16	chrX	ZNF711	ENSG00000147180	85244032	85273362	41.4522	0.717585	0.181188	3.96044	7.48128e-05	0.00225408
8712	ENSG00000155962.13	chrX	CLIC2	ENSG00000155962	155276211	155334657	235.534	0.616098	0.188573	3.26716	0.00108634	0.015246
8753	ENSG00000156313.14	chrX	RPGR	ENSG00000156313	38269170	38327544	389.38	0.434423	0.115754	3.75298	0.000174746	0.00426826
8880	ENSG00000157600.12	chrX	TMEM164	ENSG00000157600	110002631	110182734	2705.14	0.505294	0.125532	4.02521	5.69244e-05	0.0018497
8884	ENSG00000157625.15	chrX	TAB3	ENSG00000157625	30827442	30975084	1295.6	0.26345	0.0622973	4.22892	2.34819e-05	0.000973509
8978	ENSG00000158526.8	chrX	TSR2	ENSG00000158526	54440404	54448032	676.924	-0.16677	0.0502443	-3.31918	0.000902824	0.013441
8985	ENSG00000158578.21	chrX	ALAS2	ENSG00000158578	55009055	55030977	10940.6	1.11819	0.353522	3.163	0.00156154	0.0196042
9007	ENSG00000158813.18	chrX	EDA	ENSG00000158813	69616067	70039472	94.6802	0.568896	0.167425	3.39792	0.000678995	0.0110234
10062	ENSG00000165240.20	chrX	ATP7A	ENSG00000165240	77910656	78050395	920.82	0.194651	0.068821	2.82837	0.00467857	0.0420994
10074	ENSG00000165288.11	chrX	BRWD3	ENSG00000165288	80669503	80809877	1831.37	0.286373	0.0830533	3.44806	0.00056463	0.00969006
10345	ENSG00000166681.14	chrX	BEX3	ENSG00000166681	103376395	103378164	292.336	0.425564	0.120553	3.53011	0.000415387	0.00783278
10484	ENSG00000167393.18	chrX	PPP2R3B	ENSG00000167393	333933	386955	996.331	-0.917134	0.109481	-8.37712	5.42383e-17	3.17236e-14
10796	ENSG00000168939.11	chrX	SPRY3	ENSG00000168939	155767812	155782459	168.64	0.542451	0.0889696	6.09703	1.08056e-09	3.07688e-07
10818	ENSG00000169083.17	chrX	AR	ENSG00000169083	67544021	67730619	1793.38	0.555352	0.188672	2.94347	0.00324551	0.0327594
10819	ENSG00000169084.15	chrX	DHRSX	ENSG00000169084	2219506	2502805	419.5	-0.498614	0.0884643	-5.63633	1.73711e-08	3.60615e-06
10822	ENSG00000169093.16	chrX	ASMTL	ENSG00000169093	1403139	1453762	381.441	-0.958524	0.0725166	-13.218	6.9083e-40	6.22928e-37
10823	ENSG00000169100.14	chrX	SLC25A6	ENSG00000169100	1386152	1392113	3409.49	-1.04697	0.0673941	-15.5351	2.00879e-54	2.28801e-51
11179	ENSG00000171155.8	chrX	C1GALT1C1	ENSG00000171155	120625674	120630054	228.026	0.253844	0.0804932	3.1536	0.00161268	0.02
11262	ENSG00000171659.15	chrX	GPR34	ENSG00000171659	41688973	41697275	208.175	-0.529114	0.186481	-2.83736	0.00454885	0.041207
11403	ENSG00000172465.14	chrX	TCEAL1	ENSG00000172465	103628704	103630953	180.969	-0.43144	0.125373	-3.44125	0.000579028	0.00986674
11530	ENSG00000173275.13	chrX	ZNF449	ENSG00000173275	135344796	135363413	161.666	-0.320052	0.0879326	-3.63974	0.000272917	0.00588266
11638	ENSG00000174028.6	chrX		ENSG00000174028	23075758	23076767	102.522	-0.406064	0.121833	-3.33296	0.000859259	0.0129583
12076	ENSG00000177324.14	chrX	BEND2	ENSG00000177324	18162931	18220886	75.6667	0.822601	0.277826	2.96085	0.00306793	0.0315325
12104	ENSG00000177485.7	chrX	ZBTB33	ENSG00000177485	120250752	120258398	721.542	-0.241043	0.0751775	-3.20632	0.00134444	0.017565
12239	ENSG00000178605.13	chrX	GTPBP6	ENSG00000178605	304529	318819	713.775	-0.93611	0.0695498	-13.4596	2.70506e-41	2.54523e-38
12278	ENSG00000178947.9	chrX	SMIM10L2A	ENSG00000178947	135421944	135428075	36.167	-0.926866	0.164691	-5.62792	1.82395e-08	3.68898e-06
12329	ENSG00000179304.16	chrX	FAM156B	ENSG00000179304	52891306	52908560	106.952	-1.03542	0.363788	-2.84621	0.00442433	0.0405364
12642	ENSG00000182162.11	chrX	P2RY8	ENSG00000182162	1462581	1537185	943.706	-0.99117	0.115299	-8.59653	8.21605e-18	5.38799e-15
12679	ENSG00000182378.14	chrX	PLCXD1	ENSG00000182378	276322	303356	310.24	-0.864121	0.169425	-5.10031	3.39104e-07	4.01013e-05
12929	ENSG00000183918.16	chrX	SH2D1A	ENSG00000183918	124227868	124373197	152.967	-0.473535	0.1677	-2.82371	0.00474712	0.0424865
12960	ENSG00000184194.5	chrX	GPR173	ENSG00000184194	53049091	53080615	10.4383	1.01787	0.342937	2.96809	0.00299656	0.0310429
13034	ENSG00000184675.11	chrX	AMER1	ENSG00000184675	64185117	64205708	386.779	-0.224227	0.081095	-2.76499	0.00569247	0.0478411
13050	ENSG00000184831.14	chrX	APOO	ENSG00000184831	23833353	23907938	178.123	-0.457217	0.137584	-3.3232	0.000889924	0.0133003
13081	ENSG00000185010.15	chrX	F8	ENSG00000185010	154835788	155026940	853.192	0.332603	0.109385	3.04067	0.00236051	0.0263183
13138	ENSG00000185291.12	chrX	IL3RA	ENSG00000185291	1336616	1382689	164.212	-0.72833	0.214621	-3.39356	0.000689905	0.011142
13454	ENSG00000187325.5	chrX	TAF9B	ENSG00000187325	78129748	78139650	334.92	-0.275483	0.098193	-2.80552	0.00502351	0.0440672
13478	ENSG00000187601.5	chrX	MAGEH1	ENSG00000187601	55452127	55453566	145.637	-0.289494	0.0890659	-3.25034	0.00115269	0.0158383
13759	ENSG00000189420.8	chrX	ZFP92	ENSG00000189420	153418322	153426481	98.0033	-0.372751	0.122345	-3.04671	0.00231359	0.025969
13828	ENSG00000196338.12	chrX	NLGN3	ENSG00000196338	71144831	71171201	61.8622	0.386746	0.133316	2.90098	0.00371996	0.0359391
13837	ENSG00000196368.5	chrX	NUDT11	ENSG00000196368	51490011	51496592	8.16567	1.08682	0.2367	4.59154	4.3999e-06	0.000272289
13907	ENSG00000196632.10	chrX	WNK3	ENSG00000196632	54192823	54358642	17.7902	1.64223	0.319504	5.13993	2.74847e-07	3.39884e-05
14037	ENSG00000197180.2	chrX	CH17-340M24.3	ENSG00000197180	154424380	154428479	28.0447	0.552734	0.187862	2.94223	0.00325854	0.0328449
14208	ENSG00000197976.12	chrX	AKAP17A	ENSG00000197976	1591604	1602520	823.688	-0.787075	0.0741991	-10.6076	2.74686e-26	2.12303e-23
14266	ENSG00000198205.6	chrX	ZXDA	ENSG00000198205	57906708	57910820	231.428	-0.215993	0.0727395	-2.9694	0.00298382	0.0309702
14271	ENSG00000198223.16	chrX	CSF2RA	ENSG00000198223	1268800	1310381	860.315	-0.612342	0.19412	-3.15445	0.00160801	0.02
14312	ENSG00000198455.4	chrX	ZXDB	ENSG00000198455	57591652	57597545	363.988	-0.212109	0.0649022	-3.26814	0.00108258	0.0152205
14392	ENSG00000198753.12	chrX	PLXNB3	ENSG00000198753	153764196	153779346	41.15	1.24921	0.379448	3.29218	0.000994137	0.0144174
14415	ENSG00000198814.12	chrX	GK	ENSG00000198814	30653359	30731456	1184.46	0.692627	0.162157	4.27132	1.94316e-05	0.000850122
14609	ENSG00000203879.12	chrX	GDI1	ENSG00000203879	154436913	154443467	1688.28	0.239198	0.0587092	4.07429	4.61551e-05	0.00159815
14667	ENSG00000204271.13	chrX	SPIN3	ENSG00000204271	56818298	56995827	241.568	0.32386	0.0794592	4.0758	4.58568e-05	0.00159292
14983	ENSG00000207165.1	chrX	SNORA70	ENSG00000207165	154400281	154400415	34.68	1.63136	0.540713	3.01704	0.00255253	0.0278111
15419	ENSG00000214717.12	chrX	ZBED1	ENSG00000214717	2486414	2500976	1925.38	-0.733181	0.0652207	-11.2415	2.5489e-29	2.04299e-26
15484	ENSG00000215301.10	chrX	DDX3X	ENSG00000215301	41333284	41364472	10110.7	0.27383	0.0646886	4.23305	2.30544e-05	0.000961313
15665	ENSG00000223511.7	chrX		ENSG00000223511	1732584	1763212	17.2711	-1.00178	0.288013	-3.47825	0.000504704	0.00901925
15672	ENSG00000223571.6	chrX		ENSG00000223571	2334295	2336410	9.58194	-0.723812	0.218746	-3.30891	0.000936606	0.0138167
15696	ENSG00000223773.7	chrX	CD99P1	ENSG00000223773	2609348	2657229	143.851	-0.783349	0.110961	-7.05969	1.66871e-12	7.52345e-10
15768	ENSG00000224533.4	chrX	TMLHE-AS1	ENSG00000224533	155466540	155611616	33.1553	0.675528	0.194732	3.46901	0.000522384	0.00922464
15876	ENSG00000225470.8	chrX	JPX	ENSG00000225470	73944182	74070408	1247.67	0.44043	0.0737333	5.97328	2.32528e-09	5.99064e-07
15962	ENSG00000226179.6	chrX		ENSG00000226179	320990	321851	10.289	-0.821101	0.192958	-4.25534	2.08735e-05	0.000892555
16259	ENSG00000229331.1	chrX		ENSG00000229331	30671635	30672166	11.2334	0.913494	0.227253	4.01973	5.82648e-05	0.00187635
16305	ENSG00000229807.12	chrX	XIST	ENSG00000229807	73820649	73852723	10947.7	6.60236	0.586413	11.2589	2.09368e-29	1.74266e-26
16841	ENSG00000235262.1	chrX		ENSG00000235262	53212408	53214679	8.29125	0.550057	0.194378	2.82983	0.00465722	0.0419421
16919	ENSG00000236017.8	chrX		ENSG00000236017	1401769	1414028	35.5554	-0.767353	0.210939	-3.6378	0.000274976	0.00591526
16996	ENSG00000236871.7	chrX	LINC00106	ENSG00000236871	1396427	1399402	10.0014	-0.961167	0.26276	-3.65796	0.00025423	0.00556862
17356	ENSG00000241886.1	chrX		ENSG00000241886	30698207	30721932	40.8055	0.835192	0.187944	4.44384	8.83683e-06	0.000457446
17753	ENSG00000248503.2	chrX		ENSG00000248503	77910741	77964890	39.0328	0.6594	0.181859	3.62588	0.000287983	0.00610393
20450	ENSG00000274588.2	chrX	DGKK	ENSG00000274588	50365409	50470825	35.6789	0.86422	0.289243	2.98787	0.00280926	0.0296562
20840	ENSG00000278530.4	chrX	CHMP1B2P	ENSG00000278530	80228489	80335364	10.9223	1.28665	0.463949	2.77326	0.00554981	0.0470779
21729	ENSG00000286181.1	chrX		ENSG00000286181	49262866	49270521	9.71336	0.928543	0.212692	4.36566	1.26738e-05	0.000609497

## Sheet: Table S4
Table S4. X chromosomal DEGs between 46,XX vs 46,XY in blood
...1	geneid	CHR	SYMBOL	ENSEMBL	start	end	baseMean	log2FoldChange	lfcSE	stat	pvalue	padj
22	ENSG00000002586.20	chrX	CD99	ENSG00000002586	2691187	2741309	2866.17	-0.234188	0.066272	-3.53374	0.000409722	0.0278607
106	ENSG00000005889.15	chrX	ZFX	ENSG00000005889	24149173	24216255	2193.34	0.569385	0.049537	11.4941	1.41203e-30	1.3286e-27
146	ENSG00000006756.16	chrX	ARSD	ENSG00000006756	2903972	2929349	419.742	0.331981	0.0936308	3.54564	0.000391661	0.0276286
611	ENSG00000049769.14	chrX	PPP1R3F	ENSG00000049769	49269793	49301461	286.436	0.335856	0.0950798	3.53236	0.000411876	0.0278607
1099	ENSG00000072501.18	chrX	SMC1A	ENSG00000072501	53374149	53422728	2242.73	0.279965	0.0844813	3.31393	0.000919954	0.0427226
1566	ENSG00000086712.13	chrX	TXLNG	ENSG00000086712	16786432	16844519	489.538	0.414903	0.0748765	5.54116	3.00474e-08	1.2269e-05
1692	ENSG00000089472.16	chrX	HEPH	ENSG00000089472	66162549	66268867	85.6388	4.55841	0.443346	10.2818	8.50847e-25	7.08199e-22
2362	ENSG00000101888.11	chrX	NXT2	ENSG00000101888	109535781	109544690	123.348	-0.364861	0.107549	-3.39249	0.000692594	0.036114
2384	ENSG00000102024.18	chrX	PLS3	ENSG00000102024	115561174	115650861	1466.35	-1.01845	0.221463	-4.59873	4.25077e-06	0.000968325
2385	ENSG00000102030.16	chrX	NAA10	ENSG00000102030	153929225	153935080	554.169	0.216671	0.0657727	3.29424	0.000986877	0.0447097
2414	ENSG00000102225.16	chrX	CDK16	ENSG00000102225	47217860	47229997	1804.81	0.389244	0.0718102	5.42045	5.94492e-08	2.25709e-05
2417	ENSG00000102241.12	chrX	HTATSF1	ENSG00000102241	136497079	136512346	1825.44	-0.263115	0.0696504	-3.77765	0.000158316	0.0153033
4729	ENSG00000122126.17	chrX	OCRL	ENSG00000122126	129539849	129592561	493.588	-0.238845	0.0696466	-3.42938	0.000604959	0.0339461
4952	ENSG00000124333.16	chrX	VAMP7	ENSG00000124333	155881345	155943769	590.075	-0.248253	0.0671138	-3.69898	0.000216468	0.0191207
5050	ENSG00000125354.23	chrX	SEPTIN6	ENSG00000125354	119615724	119693370	2053.75	0.350851	0.071365	4.91629	8.81992e-07	0.000261468
5169	ENSG00000126012.11	chrX	KDM5C	ENSG00000126012	53191321	53225422	2323.81	0.731428	0.0640948	11.4117	3.65724e-30	3.29776e-27
5523	ENSG00000130021.14	chrX	PUDP	ENSG00000130021	6667865	7148190	335.561	0.584738	0.0719831	8.12327	4.53797e-16	3.16794e-13
5633	ENSG00000130741.11	chrX	EIF2S3	ENSG00000130741	24054946	24078810	4127.78	0.353345	0.0431246	8.19359	2.53549e-16	1.82902e-13
5671	ENSG00000130985.17	chrX	UBA1	ENSG00000130985	47190861	47215128	4258.78	0.327826	0.0590726	5.54954	2.86418e-08	1.192e-05
7861	ENSG00000147050.14	chrX	KDM6A	ENSG00000147050	44873177	45112602	1414.88	0.718826	0.0611932	11.7468	7.33207e-32	7.21243e-29
8880	ENSG00000157600.12	chrX	TMEM164	ENSG00000157600	110002631	110182734	2705.14	0.852586	0.124274	6.86055	6.85936e-12	4.24124e-09
8959	ENSG00000158423.17	chrX	RIBC1	ENSG00000158423	53422690	53431120	7.96543	0.997457	0.232501	4.29011	1.78582e-05	0.00304307
10849	ENSG00000169239.13	chrX	CA5B	ENSG00000169239	15688830	15788411	525.598	0.502592	0.0950327	5.28862	1.23243e-07	4.16734e-05
10856	ENSG00000169249.12	chrX	ZRSR2	ENSG00000169249	15790472	15823260	254.006	0.567813	0.0734717	7.72833	1.08969e-14	7.14607e-12
11588	ENSG00000173674.11	chrX	EIF1AX	ENSG00000173674	20124525	20141838	1869.71	0.496325	0.0829829	5.98105	2.21698e-09	1.04299e-06
12104	ENSG00000177485.7	chrX	ZBTB33	ENSG00000177485	120250752	120258398	721.542	-0.29669	0.0744336	-3.98596	6.7207e-05	0.00845598
12423	ENSG00000180182.11	chrX	MED14	ENSG00000180182	40648305	40735858	1747.74	0.221881	0.0627513	3.53588	0.000406416	0.0278605
12931	ENSG00000183943.6	chrX	PRKX	ENSG00000183943	3604340	3713649	857.011	0.487182	0.104335	4.66939	3.02088e-06	0.000726388
12994	ENSG00000184368.16	chrX	MAP7D2	ENSG00000184368	20006713	20116907	15.6849	3.97145	0.38086	10.4276	1.85569e-25	1.60636e-22
13219	ENSG00000185753.13	chrX	CXorf38	ENSG00000185753	40626921	40647561	806.913	0.268828	0.0552221	4.86813	1.12662e-06	0.000312578
13315	ENSG00000186312.10	chrX	CA5BP1	ENSG00000186312	15674932	15703724	131.466	0.409379	0.0754351	5.42691	5.73396e-08	2.21587e-05
13403	ENSG00000186871.7	chrX	ERCC6L	ENSG00000186871	72204657	72239027	7.19413	2.18608	0.324165	6.74374	1.5436e-11	9.27916e-09
13759	ENSG00000189420.8	chrX	ZFP92	ENSG00000189420	153418322	153426481	98.0033	-0.489337	0.121301	-4.03406	5.48222e-05	0.0073235
14223	ENSG00000198034.11	chrX	RPS4X	ENSG00000198034	72255679	72277248	8904.43	0.50795	0.0850354	5.9734	2.32364e-09	1.06991e-06
15419	ENSG00000214717.12	chrX	ZBED1	ENSG00000214717	2486414	2500976	1925.38	-0.211877	0.0643386	-3.29315	0.0009907	0.0447097
15484	ENSG00000215301.10	chrX	DDX3X	ENSG00000215301	41333284	41364472	10110.7	0.407794	0.064048	6.36701	1.92755e-10	1.09774e-07
15821	ENSG00000224975.1	chrX	INE1	ENSG00000224975	47204921	47205865	44.9806	0.760624	0.140533	5.41241	6.21824e-08	2.29528e-05
15876	ENSG00000225470.8	chrX	JPX	ENSG00000225470	73944182	74070408	1247.67	0.722674	0.0729491	9.90655	3.89874e-23	3.12491e-20
16217	ENSG00000228906.1	chrX		ENSG00000228906	73948973	73949558	25.6501	0.700405	0.129569	5.40566	6.45707e-08	2.32896e-05
16259	ENSG00000229331.1	chrX		ENSG00000229331	30671635	30672166	11.2334	0.818022	0.22542	3.62888	0.000284654	0.0229004
16305	ENSG00000229807.12	chrX	XIST	ENSG00000229807	73820649	73852723	10947.7	13.5177	0.581463	23.2477	1.50127e-119	2.49915e-116
16841	ENSG00000235262.1	chrX		ENSG00000235262	53212408	53214679	8.29125	1.19821	0.18642	6.42748	1.29736e-10	7.58813e-08
17356	ENSG00000241886.1	chrX		ENSG00000241886	30698207	30721932	40.8055	0.713901	0.186259	3.83285	0.000126667	0.0131158
19889	ENSG00000270641.1	chrX	TSIX	ENSG00000270641	73792205	73829231	44.3696	3.1521	0.199049	15.8358	1.76299e-56	2.00805e-53
20450	ENSG00000274588.2	chrX	DGKK	ENSG00000274588	50365409	50470825	35.6789	-1.38361	0.289533	-4.77878	1.76359e-06	0.000454354
21628	ENSG00000285679.2	chrX		ENSG00000285679	7928443	8374386	19.8007	0.542652	0.15359	3.53312	0.000410692	0.0278607
21645	ENSG00000285756.2	chrX	LOC389906	ENSG00000285756	3817528	3937855	422.695	1.03377	0.165215	6.2571	3.92197e-10	2.02084e-07
21778	ENSG00000286431.1	chrX		ENSG00000286431	3819924	3823898	33.5021	1.16543	0.144432	8.06902	7.08628e-16	4.79232e-13

## Sheet: Table S5
Table S5. X chromosomal DEGs between 47,XXY vs 46,XX in blood.
...1	geneid	CHR	SYMBOL	ENSEMBL	start	end	baseMean	log2FoldChange	lfcSE	stat	pvalue	padj
22	ENSG00000002586.20	chrX	CD99	ENSG00000002586	2691187	2741309	2866.17	0.644021	0.0616299	10.4498	1.46812e-25	1.4156e-22
560	ENSG00000047230.15	chrX	CTPS2	ENSG00000047230	16587999	16712936	228.585	0.256172	0.076954	3.3289	0.000871883	0.0457803
996	ENSG00000069509.6	chrX	FUNDC1	ENSG00000069509	44523639	44542859	99.1652	0.285918	0.0867374	3.29637	0.000979437	0.0482796
5670	ENSG00000130962.17	chrX	PRRG1	ENSG00000130962	37349275	37457295	443.588	-1.22386	0.262691	-4.65892	3.1787e-06	0.000702393
7866	ENSG00000147100.11	chrX	SLC16A2	ENSG00000147100	74421493	74533917	328	1.11469	0.215437	5.17411	2.28998e-07	7.04021e-05
7890	ENSG00000147231.14	chrX	RADX	ENSG00000147231	106611930	106679439	77.364	-0.685733	0.184187	-3.72303	0.000196847	0.0176191
8880	ENSG00000157600.12	chrX	TMEM164	ENSG00000157600	110002631	110182734	2705.14	-0.474272	0.115529	-4.10523	4.03916e-05	0.00513069
10142	ENSG00000165675.16	chrX	ENOX2	ENSG00000165675	130623369	130903317	296.577	0.287894	0.0848173	3.39428	0.000688081	0.0403212
10484	ENSG00000167393.18	chrX	PPP2R3B	ENSG00000167393	333933	386955	996.331	0.488262	0.098692	4.94733	7.52389e-07	0.000202031
10819	ENSG00000169084.15	chrX	DHRSX	ENSG00000169084	2219506	2502805	419.5	0.421002	0.0810967	5.19136	2.08759e-07	6.51237e-05
10822	ENSG00000169093.16	chrX	ASMTL	ENSG00000169093	1403139	1453762	381.441	0.477322	0.06542	7.29628	2.95843e-13	1.96116e-10
10823	ENSG00000169100.14	chrX	SLC25A6	ENSG00000169100	1386152	1392113	3409.49	0.571976	0.0618376	9.24965	2.25229e-20	1.99074e-17
11403	ENSG00000172465.14	chrX	TCEAL1	ENSG00000172465	103628704	103630953	180.969	0.399478	0.115625	3.45495	0.000550386	0.0348518
12239	ENSG00000178605.13	chrX	GTPBP6	ENSG00000178605	304529	318819	713.775	0.423352	0.0627715	6.74433	1.53735e-11	8.81401e-09
12642	ENSG00000182162.11	chrX	P2RY8	ENSG00000182162	1462581	1537185	943.706	0.495163	0.105991	4.67176	2.98636e-06	0.000673933
14208	ENSG00000197976.12	chrX	AKAP17A	ENSG00000197976	1591604	1602520	823.688	0.381715	0.0679829	5.61486	1.96717e-08	7.0728e-06
14609	ENSG00000203879.12	chrX	GDI1	ENSG00000203879	154436913	154443467	1688.28	-0.221647	0.0542734	-4.08389	4.42876e-05	0.00552632
15179	ENSG00000212747.5	chrX	RTL8B	ENSG00000212747	135020513	135022542	96.5057	-0.891777	0.270921	-3.29165	0.000996019	0.0485934
15419	ENSG00000214717.12	chrX	ZBED1	ENSG00000214717	2486414	2500976	1925.38	0.537534	0.0598863	8.97591	2.81024e-19	2.38454e-16
15696	ENSG00000223773.7	chrX	CD99P1	ENSG00000223773	2609348	2657229	143.851	0.454264	0.100712	4.51055	6.46608e-06	0.00122469
16932	ENSG00000236187.1	chrX		ENSG00000236187	18535079	18536120	6.6232	-0.715742	0.216522	-3.30564	0.000947608	0.0479633
19733	ENSG00000269335.5	chrX	IKBKG	ENSG00000269335	154541199	154565046	422.028	-0.275168	0.0752684	-3.65582	0.000256364	0.0212432

## Sheet: Table S6
Table S6. X chromosomal DEGs between 47,XXY vs 46,XY in blood.
...1	geneid	CHR	SYMBOL	ENSEMBL	start	end	baseMean	log2FoldChange	lfcSE	stat	pvalue	padj
22	ENSG00000002586.20	chrX	CD99	ENSG00000002586	2691187	2741309	2866.17	0.409833	0.0732496	5.59502	2.20602e-08	1.05836e-05
106	ENSG00000005889.15	chrX	ZFX	ENSG00000005889	24149173	24216255	2193.34	0.510775	0.0549186	9.30058	1.39677e-20	3.42504e-17
147	ENSG00000006757.12	chrX	PNPLA4	ENSG00000006757	7898247	7927739	444.553	0.571955	0.153506	3.72596	0.000194576	0.0214903
1099	ENSG00000072501.18	chrX	SMC1A	ENSG00000072501	53374149	53422728	2242.73	0.360892	0.093525	3.85878	0.000113956	0.0150593
1566	ENSG00000086712.13	chrX	TXLNG	ENSG00000086712	16786432	16844519	489.538	0.385774	0.0831268	4.64079	3.47077e-06	0.000901134
1692	ENSG00000089472.16	chrX	HEPH	ENSG00000089472	66162549	66268867	85.6388	4.03037	0.45768	8.80609	1.29591e-18	2.59995e-15
2414	ENSG00000102225.16	chrX	CDK16	ENSG00000102225	47217860	47229997	1804.81	0.37346	0.0797546	4.68262	2.83238e-06	0.000771624
5050	ENSG00000125354.23	chrX	SEPTIN6	ENSG00000125354	119615724	119693370	2053.75	0.417283	0.0789886	5.28283	1.27204e-07	5.39859e-05
5169	ENSG00000126012.11	chrX	KDM5C	ENSG00000126012	53191321	53225422	2323.81	0.682659	0.0710113	9.61338	7.02039e-22	1.93666e-18
5523	ENSG00000130021.14	chrX	PUDP	ENSG00000130021	6667865	7148190	335.561	0.674848	0.0796096	8.47697	2.31132e-17	4.25072e-14
5633	ENSG00000130741.11	chrX	EIF2S3	ENSG00000130741	24054946	24078810	4127.78	0.365609	0.0477568	7.65564	1.92346e-14	3.03206e-11
5670	ENSG00000130962.17	chrX	PRRG1	ENSG00000130962	37349275	37457295	443.588	-1.86821	0.284928	-6.55679	5.49784e-11	4.85328e-08
7861	ENSG00000147050.14	chrX	KDM6A	ENSG00000147050	44873177	45112602	1414.88	0.694917	0.0677701	10.254	1.13506e-24	4.17495e-21
7866	ENSG00000147100.11	chrX	SLC16A2	ENSG00000147100	74421493	74533917	328	1.46597	0.286393	5.11874	3.07579e-07	0.000117034
10484	ENSG00000167393.18	chrX	PPP2R3B	ENSG00000167393	333933	386955	996.331	0.53516	0.117564	4.55208	5.31173e-06	0.0013025
10819	ENSG00000169084.15	chrX	DHRSX	ENSG00000169084	2219506	2502805	419.5	0.487654	0.0964649	5.05524	4.29841e-07	0.000153003
10822	ENSG00000169093.16	chrX	ASMTL	ENSG00000169093	1403139	1453762	381.441	0.384446	0.0775399	4.95804	7.12092e-07	0.000241772
10823	ENSG00000169100.14	chrX	SLC25A6	ENSG00000169100	1386152	1392113	3409.49	0.518061	0.0735782	7.04095	1.90936e-12	2.10688e-09
10849	ENSG00000169239.13	chrX	CA5B	ENSG00000169239	15688830	15788411	525.598	0.448559	0.105281	4.26057	2.03908e-05	0.00396416
10856	ENSG00000169249.12	chrX	ZRSR2	ENSG00000169249	15790472	15823260	254.006	0.543003	0.0814879	6.6636	2.672e-11	2.56384e-08
11588	ENSG00000173674.11	chrX	EIF1AX	ENSG00000173674	20124525	20141838	1869.71	0.571947	0.0918628	6.2261	4.78186e-10	3.639e-07
12239	ENSG00000178605.13	chrX	GTPBP6	ENSG00000178605	304529	318819	713.775	0.477557	0.074689	6.39394	1.61661e-10	1.37219e-07
12278	ENSG00000178947.9	chrX	SMIM10L2A	ENSG00000178947	135421944	135428075	36.167	0.594295	0.163221	3.64106	0.000271521	0.028399
12423	ENSG00000180182.11	chrX	MED14	ENSG00000180182	40648305	40735858	1747.74	0.263181	0.069586	3.7821	0.000155511	0.0182551
12931	ENSG00000183943.6	chrX	PRKX	ENSG00000183943	3604340	3713649	857.011	0.461636	0.115494	3.99706	6.41331e-05	0.00989758
12994	ENSG00000184368.16	chrX	MAP7D2	ENSG00000184368	20006713	20116907	15.6849	3.98251	0.399474	9.96938	2.07527e-23	6.54272e-20
13219	ENSG00000185753.13	chrX	CXorf38	ENSG00000185753	40626921	40647561	806.913	0.25183	0.0612628	4.11064	3.94559e-05	0.00685631
13403	ENSG00000186871.7	chrX	ERCC6L	ENSG00000186871	72204657	72239027	7.19413	2.35882	0.350415	6.73151	1.67913e-11	1.76461e-08
13837	ENSG00000196368.5	chrX	NUDT11	ENSG00000196368	51490011	51496592	8.16567	-1.43819	0.329872	-4.35983	1.30162e-05	0.00273576
14208	ENSG00000197976.12	chrX	AKAP17A	ENSG00000197976	1591604	1602520	823.688	0.463106	0.0809013	5.72433	1.03841e-08	5.87606e-06
14223	ENSG00000198034.11	chrX	RPS4X	ENSG00000198034	72255679	72277248	8904.43	0.534023	0.094092	5.67554	1.3825e-08	7.62762e-06
15179	ENSG00000212747.5	chrX	RTL8B	ENSG00000212747	135020513	135022542	96.5057	-1.06443	0.295912	-3.59713	0.000321752	0.03213
15419	ENSG00000214717.12	chrX	ZBED1	ENSG00000214717	2486414	2500976	1925.38	0.325657	0.071127	4.57853	4.68265e-06	0.00118783
15484	ENSG00000215301.10	chrX	DDX3X	ENSG00000215301	41333284	41364472	10110.7	0.323245	0.0708793	4.5605	5.10323e-06	0.00127981
15696	ENSG00000223773.7	chrX	CD99P1	ENSG00000223773	2609348	2657229	143.851	0.56183	0.120046	4.68012	2.86706e-06	0.000771624
15876	ENSG00000225470.8	chrX	JPX	ENSG00000225470	73944182	74070408	1247.67	0.602838	0.0807988	7.46098	8.5882e-14	1.1149e-10
15962	ENSG00000226179.6	chrX		ENSG00000226179	320990	321851	10.289	0.785204	0.193134	4.0656	4.79091e-05	0.00794968
16305	ENSG00000229807.12	chrX	XIST	ENSG00000229807	73820649	73852723	10947.7	13.5621	0.629533	21.5431	6.14742e-103	1.35668e-98
16841	ENSG00000235262.1	chrX		ENSG00000235262	53212408	53214679	8.29125	1.34346	0.200998	6.68395	2.32583e-11	2.33312e-08
18625	ENSG00000258545.6	chrX	RHOXF1-AS1	ENSG00000258545	120036236	120146854	78.8118	1.97456	0.528532	3.73592	0.00018703	0.0209623
19889	ENSG00000270641.1	chrX	TSIX	ENSG00000270641	73792205	73829231	44.3696	3.51639	0.214756	16.3739	2.9385e-60	3.24248e-56
20450	ENSG00000274588.2	chrX	DGKK	ENSG00000274588	50365409	50470825	35.6789	-1.82095	0.325194	-5.59958	2.14875e-08	1.05379e-05
21628	ENSG00000285679.2	chrX		ENSG00000285679	7928443	8374386	19.8007	0.587955	0.169757	3.46352	0.000533166	0.0466922
21778	ENSG00000286431.1	chrX		ENSG00000286431	3819924	3823898	33.5021	1.39621	0.158151	8.82834	1.06242e-18	2.34465e-15

## Sheet: Table S7
Table S7. X chromosomal DEGs between 45,X vs 46,XX in fat
...1	geneid	CHR	SYMBOL	ENSEMBL	start	end	baseMean	log2FoldChange	lfcSE	stat	pvalue	padj
22	ENSG00000002586.20	chrX	CD99	ENSG00000002586	2691187	2741309	2866.17	-0.802499	0.0973113	-8.24672	1.62804e-16	3.99214e-13
106	ENSG00000005889.15	chrX	ZFX	ENSG00000005889	24149173	24216255	2193.34	-0.340452	0.0725913	-4.68999	2.73222e-06	0.00118947
146	ENSG00000006756.16	chrX	ARSD	ENSG00000006756	2903972	2929349	419.742	-0.576171	0.135544	-4.2508	2.1301e-05	0.00635259
1773	ENSG00000091482.8	chrX	SMPX	ENSG00000091482	21705978	21758116	2002.26	-1.10854	0.302537	-3.66415	0.000248162	0.0355629
2363	ENSG00000101892.12	chrX	ATP1B4	ENSG00000101892	120362085	120383249	719.72	-1.62851	0.432936	-3.76154	0.000168871	0.027606
2387	ENSG00000102034.16	chrX	ELF4	ENSG00000102034	130064874	130110716	1283.09	-0.488208	0.138847	-3.51615	0.000437861	0.048914
5169	ENSG00000126012.11	chrX	KDM5C	ENSG00000126012	53191321	53225422	2323.81	-0.614329	0.0948658	-6.47577	9.43279e-11	9.91297e-08
5246	ENSG00000126895.15	chrX	AVPR2	ENSG00000126895	153902531	153907166	55.5777	-0.741121	0.205861	-3.60011	0.000318087	0.0412933
5523	ENSG00000130021.14	chrX	PUDP	ENSG00000130021	6667865	7148190	335.561	-0.537511	0.105313	-5.10396	3.32626e-07	0.000222446
5633	ENSG00000130741.11	chrX	EIF2S3	ENSG00000130741	24054946	24078810	4127.78	-0.26917	0.0635442	-4.23595	2.27582e-05	0.00660858
7861	ENSG00000147050.14	chrX	KDM6A	ENSG00000147050	44873177	45112602	1414.88	-0.640269	0.0916025	-6.98964	2.75585e-12	3.57758e-09
10484	ENSG00000167393.18	chrX	PPP2R3B	ENSG00000167393	333933	386955	996.331	-0.840958	0.161279	-5.21429	1.84522e-07	0.00013574
10819	ENSG00000169084.15	chrX	DHRSX	ENSG00000169084	2219506	2502805	419.5	-1.00594	0.130477	-7.7097	1.26111e-14	2.53014e-11
10822	ENSG00000169093.16	chrX	ASMTL	ENSG00000169093	1403139	1453762	381.441	-0.938733	0.101484	-9.25009	2.24309e-20	8.25047e-17
10823	ENSG00000169100.14	chrX	SLC25A6	ENSG00000169100	1386152	1392113	3409.49	-1.02156	0.0982402	-10.3986	2.51732e-25	1.38887e-21
12239	ENSG00000178605.13	chrX	GTPBP6	ENSG00000178605	304529	318819	713.775	-0.831076	0.0980397	-8.47694	2.31201e-17	6.37798e-14
12642	ENSG00000182162.11	chrX	P2RY8	ENSG00000182162	1462581	1537185	943.706	-0.777259	0.174967	-4.44233	8.89914e-06	0.00311738
13315	ENSG00000186312.10	chrX	CA5BP1	ENSG00000186312	15674932	15703724	131.466	-0.681922	0.11161	-6.10987	9.971e-10	1.00023e-06
13517	ENSG00000187808.5	chrX	SOWAHD	ENSG00000187808	119758588	119760202	60.9246	-1.22924	0.317867	-3.86715	0.000110114	0.020559
14208	ENSG00000197976.12	chrX	AKAP17A	ENSG00000197976	1591604	1602520	823.688	-0.805923	0.110349	-7.30343	2.8053e-13	4.12734e-10
14223	ENSG00000198034.11	chrX	RPS4X	ENSG00000198034	72255679	72277248	8904.43	-0.507497	0.125943	-4.02958	5.58771e-05	0.0134038
15419	ENSG00000214717.12	chrX	ZBED1	ENSG00000214717	2486414	2500976	1925.38	-0.711731	0.0948971	-7.50003	6.38039e-14	1.08314e-10
15696	ENSG00000223773.7	chrX	CD99P1	ENSG00000223773	2609348	2657229	143.851	-0.814011	0.169468	-4.80332	1.56052e-06	0.000748678
15876	ENSG00000225470.8	chrX	JPX	ENSG00000225470	73944182	74070408	1247.67	-0.732244	0.108866	-6.72612	1.74248e-11	2.13638e-08
15962	ENSG00000226179.6	chrX		ENSG00000226179	320990	321851	10.289	-1.91124	0.426613	-4.48002	7.46362e-06	0.00270024
16217	ENSG00000228906.1	chrX		ENSG00000228906	73948973	73949558	25.6501	-0.992385	0.238954	-4.15303	3.28098e-05	0.00861998
16305	ENSG00000229807.12	chrX	XIST	ENSG00000229807	73820649	73852723	10947.7	-8.66682	0.759735	-11.4077	3.82823e-30	2.81617e-26
16919	ENSG00000236017.8	chrX		ENSG00000236017	1401769	1414028	35.5554	-1.26281	0.310367	-4.06877	4.72623e-05	0.0118526
19889	ENSG00000270641.1	chrX	TSIX	ENSG00000270641	73792205	73829231	44.3696	-5.38267	0.519359	-10.3641	3.61316e-25	1.59478e-21
21778	ENSG00000286431.1	chrX		ENSG00000286431	3819924	3823898	33.5021	-1.76069	0.236098	-7.45746	8.82055e-14	1.39043e-10

## Sheet: Table S8
Table S8. X chromosomal DEGs between 45,X vs 47,XXY in fat
...1	geneid	CHR	SYMBOL	ENSEMBL	start	end	baseMean	log2FoldChange	lfcSE	stat	pvalue	padj
22	ENSG00000002586.20	chrX	CD99	ENSG00000002586	2691187	2741309	2866.17	-1.38676	0.0856715	-16.1869	6.23712e-59	1.25134e-55
106	ENSG00000005889.15	chrX	ZFX	ENSG00000005889	24149173	24216255	2193.34	-0.648766	0.0638792	-10.1561	3.11138e-24	1.43052e-21
147	ENSG00000006757.12	chrX	PNPLA4	ENSG00000006757	7898247	7927739	444.553	-0.456644	0.162464	-2.81074	0.00494281	0.0366665
313	ENSG00000013619.14	chrX	MAMLD1	ENSG00000013619	150361422	150514178	152.796	-0.79228	0.199736	-3.96663	7.28967e-05	0.00149097
349	ENSG00000018610.14	chrX	STEEP1	ENSG00000018610	119538149	119565408	259.44	0.297099	0.0903449	3.28849	0.00100725	0.0114476
549	ENSG00000044446.12	chrX	PHKA2	ENSG00000044446	18892298	18984114	974.97	0.300649	0.104979	2.8639	0.00418458	0.0326069
614	ENSG00000050030.15	chrX	NEXMIF	ENSG00000050030	74732856	74925485	38.6119	-0.893795	0.270028	-3.31001	0.000932933	0.0108306
698	ENSG00000056277.16	chrX	ZNF280C	ENSG00000056277	130202707	130268899	124.949	-0.363595	0.119656	-3.03866	0.00237633	0.0216618
923	ENSG00000067177.15	chrX	PHKA1	ENSG00000067177	72578814	72714319	2026.55	-0.318877	0.106524	-2.99348	0.00275812	0.0241161
958	ENSG00000068308.13	chrX	OTUD5	ENSG00000068308	48922028	48958386	1106.97	0.233679	0.0813916	2.87104	0.00409118	0.0320854
960	ENSG00000068354.16	chrX	TBC1D25	ENSG00000068354	48539714	48562609	425.34	0.31378	0.101105	3.10352	0.00191233	0.0185021
963	ENSG00000068394.11	chrX	GPKOW	ENSG00000068394	49113407	49123735	394.656	0.231826	0.0695717	3.33219	0.000861659	0.0102733
965	ENSG00000068438.15	chrX	FTSJ1	ENSG00000068438	48476021	48486364	299.628	0.208264	0.0695834	2.99301	0.00276241	0.0241249
1292	ENSG00000078061.13	chrX	ARAF	ENSG00000078061	47561100	47571920	1623.46	0.330838	0.0748973	4.41722	9.99773e-06	0.000306871
1314	ENSG00000078589.13	chrX	P2RY10	ENSG00000078589	78945332	78963727	427.22	-0.914901	0.237711	-3.8488	0.000118696	0.0021811
1315	ENSG00000078596.11	chrX	ITM2A	ENSG00000078596	79360384	79367667	638.107	-0.530729	0.16957	-3.12986	0.00174889	0.0174465
1351	ENSG00000079482.13	chrX	OPHN1	ENSG00000079482	68042344	68433913	565.535	-0.442864	0.109843	-4.03177	5.53575e-05	0.00119891
1438	ENSG00000082458.12	chrX	DLG3	ENSG00000082458	70444835	70505490	125.868	-0.624127	0.199941	-3.12156	0.00179898	0.0178006
1706	ENSG00000089820.15	chrX	ARHGAP4	ENSG00000089820	153907367	153934999	1442.41	0.613242	0.155452	3.94489	7.98354e-05	0.00160425
1773	ENSG00000091482.8	chrX	SMPX	ENSG00000091482	21705978	21758116	2002.26	4.93863	0.507658	9.72827	2.28447e-22	9.76992e-20
1848	ENSG00000094841.14	chrX	UPRT	ENSG00000094841	75156388	75304885	205.09	-0.304036	0.0942619	-3.22544	0.0012578	0.0135472
2360	ENSG00000101882.10	chrX	NKAP	ENSG00000101882	119920672	119943751	352.171	0.365722	0.0911056	4.01427	5.96313e-05	0.0012752
2363	ENSG00000101892.12	chrX	ATP1B4	ENSG00000101892	120362085	120383249	719.72	1.38928	0.518771	2.67801	0.00740601	0.0487493
2365	ENSG00000101901.12	chrX	ALG13	ENSG00000101901	111665811	111760649	686.553	-0.374601	0.123564	-3.03163	0.00243237	0.0220181
2366	ENSG00000101911.12	chrX	PRPS2	ENSG00000101911	12791355	12824222	224.998	-0.702183	0.112037	-6.26743	3.67067e-10	4.52558e-08
2370	ENSG00000101938.15	chrX	CHRDL1	ENSG00000101938	110673856	110795819	3059.85	0.705899	0.180072	3.92009	8.85167e-05	0.00173289
2383	ENSG00000102010.15	chrX	BMX	ENSG00000102010	15464246	15556529	76.3024	-0.878557	0.290779	-3.02139	0.00251616	0.0226372
2395	ENSG00000102081.14	chrX	FMR1	ENSG00000102081	147911951	147951125	1204.23	-0.21198	0.0721629	-2.93752	0.00330854	0.0275013
2402	ENSG00000102125.16	chrX	TAFAZZIN	ENSG00000102125	154411524	154421726	424.046	0.29528	0.103387	2.85606	0.00428939	0.0332571
2414	ENSG00000102225.16	chrX	CDK16	ENSG00000102225	47217860	47229997	1804.81	0.269468	0.090088	2.99116	0.00277921	0.0242141
2432	ENSG00000102384.13	chrX	CENPI	ENSG00000102384	101098218	101163681	28.1747	-0.640467	0.21949	-2.91797	0.00352313	0.0288291
4871	ENSG00000123575.9	chrX	FAM199X	ENSG00000123575	104166453	104195902	1283.16	-0.288926	0.0968822	-2.98224	0.00286149	0.0246255
4969	ENSG00000124486.13	chrX	USP9X	ENSG00000124486	41085445	41236579	8099.02	-0.455877	0.0854	-5.33813	9.3908e-08	5.85439e-06
5048	ENSG00000125351.11	chrX	UPF3B	ENSG00000125351	119805311	119852998	170.827	0.525927	0.124044	4.23984	2.23684e-05	0.000586977
5169	ENSG00000126012.11	chrX	KDM5C	ENSG00000126012	53191321	53225422	2323.81	-0.529458	0.083604	-6.33292	2.40557e-10	3.07506e-08
5170	ENSG00000126016.15	chrX	AMOT	ENSG00000126016	112774503	112840815	2245.62	-0.738973	0.179321	-4.12094	3.77332e-05	0.000891577
5252	ENSG00000126953.8	chrX	TIMM8A	ENSG00000126953	101345661	101348742	123.645	0.351326	0.128415	2.73587	0.00622147	0.0431902
5253	ENSG00000126970.16	chrX	ZC4H2	ENSG00000126970	64915802	65034713	83.3064	0.592335	0.168456	3.51627	0.000437663	0.00612658
5502	ENSG00000129675.16	chrX	ARHGEF6	ENSG00000129675	136665547	136780932	5388.07	-0.420795	0.092036	-4.57207	4.82922e-06	0.000169707
5523	ENSG00000130021.14	chrX	PUDP	ENSG00000130021	6667865	7148190	335.561	-0.703993	0.093032	-7.56721	3.81311e-14	7.79181e-12
5530	ENSG00000130052.13	chrX	STARD8	ENSG00000130052	68647666	68725842	365.292	0.353534	0.118315	2.98807	0.00280749	0.0243476
5549	ENSG00000130224.15	chrX	LRCH2	ENSG00000130224	115110616	115234096	48.8019	-0.452942	0.137735	-3.28851	0.0010072	0.0114476
5633	ENSG00000130741.11	chrX	EIF2S3	ENSG00000130741	24054946	24078810	4127.78	-0.450075	0.0559417	-8.04544	8.59377e-16	2.13097e-13
5656	ENSG00000130826.18	chrX	DKC1	ENSG00000130826	154762742	154777689	479.058	-0.22096	0.0813207	-2.71715	0.00658467	0.0449064
5712	ENSG00000131263.13	chrX	RLIM	ENSG00000131263	74582976	74614624	2247.53	-0.214047	0.0771513	-2.77437	0.0055308	0.0397976
5763	ENSG00000131725.14	chrX	WDR44	ENSG00000131725	118346073	118449961	575.611	-0.200164	0.067746	-2.95462	0.00313053	0.0263101
5778	ENSG00000131828.14	chrX	PDHA1	ENSG00000131828	19343893	19361718	2547.3	0.287498	0.10646	2.70052	0.00692314	0.0464965
5971	ENSG00000133135.14	chrX	RNF128	ENSG00000133135	106693794	106797016	94.9299	0.849218	0.238699	3.55769	0.000374126	0.00542127
6151	ENSG00000134602.16	chrX	STK26	ENSG00000134602	132023302	132075943	456.744	-1.83153	0.194511	-9.41606	4.68323e-21	1.81323e-18
7861	ENSG00000147050.14	chrX	KDM6A	ENSG00000147050	44873177	45112602	1414.88	-0.72903	0.080748	-9.02846	1.7411e-19	6.00381e-17
7874	ENSG00000147130.14	chrX	ZMYM3	ENSG00000147130	71239624	71255146	538.452	0.252702	0.0868503	2.90963	0.00361858	0.0294246
7877	ENSG00000147140.16	chrX	NONO	ENSG00000147140	71283192	71301168	2982.89	0.155999	0.0495355	3.14925	0.00163692	0.0165788
7878	ENSG00000147144.13	chrX	CCDC120	ENSG00000147144	49053572	49069857	69.6582	0.349753	0.125536	2.78607	0.00533514	0.0387179
7886	ENSG00000147180.16	chrX	ZNF711	ENSG00000147180	85244032	85273362	41.4522	0.923748	0.222483	4.152	3.29586e-05	0.00080106
7887	ENSG00000147202.18	chrX	DIAPH2	ENSG00000147202	96684663	97604997	1481.41	-0.242453	0.0877444	-2.76317	0.00572434	0.0407517
7890	ENSG00000147231.14	chrX	RADX	ENSG00000147231	106611930	106679439	77.364	0.856694	0.265765	3.2235	0.00126635	0.0136235
7892	ENSG00000147251.15	chrX	DOCK11	ENSG00000147251	118495898	118686163	4529.87	-0.418341	0.110788	-3.77604	0.00015934	0.00279307
7900	ENSG00000147383.11	chrX	NSDHL	ENSG00000147383	152830967	152869729	185.822	-0.421141	0.10185	-4.13494	3.55055e-05	0.00084986
8633	ENSG00000155008.14	chrX	APOOL	ENSG00000155008	85003877	85093316	1167.55	0.236693	0.0872483	2.71287	0.00667031	0.0453623
8790	ENSG00000156709.14	chrX	AIFM1	ENSG00000156709	130129362	130165887	714.818	0.258524	0.0851787	3.03508	0.0024047	0.0218439
8984	ENSG00000158571.11	chrX	PFKFB1	ENSG00000158571	54932961	54998534	564.761	0.562921	0.153601	3.66482	0.000247512	0.00394109
10053	ENSG00000165186.12	chrX	PTCHD1	ENSG00000165186	23334849	23404374	12.9274	1.26634	0.391976	3.23065	0.00123509	0.0133783
10054	ENSG00000165192.14	chrX	ASB11	ENSG00000165192	15281697	15315640	1061.12	1.02125	0.352088	2.90055	0.00372509	0.0299874
10057	ENSG00000165197.5	chrX	VEGFD	ENSG00000165197	15345596	15384413	65.1203	0.689287	0.208881	3.29991	0.000967169	0.0110949
10062	ENSG00000165240.20	chrX	ATP7A	ENSG00000165240	77910656	78050395	920.82	-0.314722	0.0892018	-3.5282	0.000418398	0.00592278
10074	ENSG00000165288.11	chrX	BRWD3	ENSG00000165288	80669503	80809877	1831.37	-0.290882	0.10815	-2.68961	0.00715356	0.0475948
10484	ENSG00000167393.18	chrX	PPP2R3B	ENSG00000167393	333933	386955	996.331	-1.21095	0.142746	-8.48331	2.18884e-17	6.03819e-15
10819	ENSG00000169084.15	chrX	DHRSX	ENSG00000169084	2219506	2502805	419.5	-1.48837	0.114888	-12.955	2.20142e-38	2.11232e-35
10822	ENSG00000169093.16	chrX	ASMTL	ENSG00000169093	1403139	1453762	381.441	-1.32188	0.0895139	-14.7673	2.37896e-49	2.91673e-46
10823	ENSG00000169100.14	chrX	SLC25A6	ENSG00000169100	1386152	1392113	3409.49	-1.3452	0.086507	-15.5502	1.58566e-54	2.44209e-51
10849	ENSG00000169239.13	chrX	CA5B	ENSG00000169239	15688830	15788411	525.598	-0.418632	0.124739	-3.35607	0.000790576	0.00958245
11166	ENSG00000171100.14	chrX	MTM1	ENSG00000171100	150568619	150673322	495.854	-0.552255	0.100907	-5.47292	4.42691e-08	3.07225e-06
11215	ENSG00000171388.12	chrX	APLN	ENSG00000171388	129645259	129654956	56.9132	-1.18348	0.380795	-3.10793	0.00188403	0.0183369
11260	ENSG00000171657.6	chrX	GPR82	ENSG00000171657	41724181	41730130	22.6127	1.36427	0.330851	4.12351	3.73143e-05	0.000885473
11412	ENSG00000172534.14	chrX	HCFC1	ENSG00000172534	153947557	153971818	2578.22	0.425102	0.115444	3.68234	0.000231103	0.00373096
11588	ENSG00000173674.11	chrX	EIF1AX	ENSG00000173674	20124525	20141838	1869.71	-0.529455	0.105985	-4.99558	5.86589e-07	2.83891e-05
11591	ENSG00000173698.18	chrX	ADGRG2	ENSG00000173698	18989307	19122637	14.2529	1.00511	0.37109	2.70854	0.00675808	0.0457638
11728	ENSG00000174740.8	chrX	PABPC5	ENSG00000174740	91434595	91438584	27.408	-0.482695	0.164803	-2.92892	0.00340147	0.0280625
12015	ENSG00000176896.8	chrX	TCEANC	ENSG00000176896	13653189	13681964	219.206	-0.335854	0.12186	-2.75607	0.0058501	0.0413403
12239	ENSG00000178605.13	chrX	GTPBP6	ENSG00000178605	304529	318819	713.775	-1.00799	0.0864753	-11.6564	2.12821e-31	1.56558e-28
12353	ENSG00000179542.16	chrX	SLITRK4	ENSG00000179542	143622790	143636101	289.792	-2.0304	0.280771	-7.23152	4.77623e-13	8.8577e-11
12642	ENSG00000182162.11	chrX	P2RY8	ENSG00000182162	1462581	1537185	943.706	-0.838806	0.15438	-5.43337	5.53004e-08	3.67287e-06
12679	ENSG00000182378.14	chrX	PLCXD1	ENSG00000182378	276322	303356	310.24	-1.3306	0.216964	-6.1328	8.63475e-10	9.92502e-08
12690	ENSG00000182484.15	chrX	WASH6P	ENSG00000182484	156020826	156025710	443.173	0.495755	0.130103	3.81046	0.000138706	0.00248667
12750	ENSG00000182872.16	chrX	RBM10	ENSG00000182872	47145221	47186813	661.548	0.369593	0.0824832	4.48083	7.43547e-06	0.000238162
12753	ENSG00000182890.5	chrX	GLUD2	ENSG00000182890	121047610	121050094	28.8237	-0.642246	0.138045	-4.65245	3.28016e-06	0.000123112
12975	ENSG00000184258.7	chrX		ENSG00000184258	140783578	140784366	121.175	-1.24223	0.370691	-3.35111	0.000804875	0.00972238
13044	ENSG00000184785.6	chrX	SMIM10	ENSG00000184785	134990991	134992473	47.4088	-0.465695	0.136813	-3.40389	0.000664338	0.00841635
13138	ENSG00000185291.12	chrX	IL3RA	ENSG00000185291	1336616	1382689	164.212	-1.38819	0.274296	-5.06091	4.17255e-07	2.13652e-05
13250	ENSG00000185915.5	chrX	KLHL34	ENSG00000185915	21654690	21658330	463.526	1.32485	0.395096	3.35323	0.000798741	0.00967476
13315	ENSG00000186312.10	chrX	CA5BP1	ENSG00000186312	15674932	15703724	131.466	-0.447604	0.100079	-4.47252	7.73038e-06	0.000246179
13340	ENSG00000186462.9	chrX	NAP1L2	ENSG00000186462	73212299	73214851	41.9058	1.25833	0.195432	6.43868	1.2052e-10	1.61198e-08
13566	ENSG00000188153.13	chrX	COL4A5	ENSG00000188153	108439844	108697545	113.352	-1.0103	0.221858	-4.5538	5.26866e-06	0.000181112
13866	ENSG00000196459.14	chrX	TRAPPC2	ENSG00000196459	13712244	13734635	353.237	-0.320755	0.0921336	-3.48141	0.000498783	0.00681587
13986	ENSG00000196976.7	chrX	LAGE3	ENSG00000196976	154477769	154479257	79.3389	0.416723	0.148249	2.81097	0.00493924	0.0366665
14119	ENSG00000197565.16	chrX	COL4A6	ENSG00000197565	108155607	108439497	33.1129	-2.12526	0.351847	-6.0403	1.53824e-09	1.68056e-07
14162	ENSG00000197779.13	chrX	ZNF81	ENSG00000197779	47836902	48002561	388.754	-0.476332	0.153599	-3.10113	0.00192781	0.0185948
14208	ENSG00000197976.12	chrX	AKAP17A	ENSG00000197976	1591604	1602520	823.688	-0.846084	0.0973788	-8.68859	3.66966e-18	1.1248e-15
14223	ENSG00000198034.11	chrX	RPS4X	ENSG00000198034	72255679	72277248	8904.43	-0.725889	0.110876	-6.54688	5.87517e-11	8.25854e-09
14271	ENSG00000198223.16	chrX	CSF2RA	ENSG00000198223	1268800	1310381	860.315	-0.986174	0.251579	-3.91994	8.85724e-05	0.00173289
14453	ENSG00000198881.10	chrX	ASB12	ENSG00000198881	64224194	64230607	289.55	1.63705	0.342194	4.78397	1.71864e-06	7.11607e-05
14627	ENSG00000204086.4	chrX	RPA4	ENSG00000204086	96883908	96885467	15.143	-0.801659	0.255611	-3.13624	0.00171128	0.0171353
14863	ENSG00000205542.11	chrX	TMSB4X	ENSG00000205542	12975110	12977227	18400.7	-0.437819	0.129222	-3.38812	0.000703746	0.00879444
14970	ENSG00000206948.1	chrX	SNORA36A	ENSG00000206948	154768528	154768659	26.9037	-1.84116	0.525112	-3.50622	0.000454513	0.00632849
14983	ENSG00000207165.1	chrX	SNORA70	ENSG00000207165	154400281	154400415	34.68	-2.33206	0.691821	-3.3709	0.000749218	0.00920875
14986	ENSG00000207175.1	chrX	RNU1-67P	ENSG00000207175	119423742	119423905	1.09056	-3.94838	1.02704	-3.84442	0.00012084	0.0022168
15261	ENSG00000213468.7	chrX	FIRRE	ENSG00000213468	131688779	131830862	31.9018	-0.937238	0.246036	-3.80936	0.000139328	0.00249579
15419	ENSG00000214717.12	chrX	ZBED1	ENSG00000214717	2486414	2500976	1925.38	-1.04899	0.0835818	-12.5504	3.95338e-36	3.23138e-33
15484	ENSG00000215301.10	chrX	DDX3X	ENSG00000215301	41333284	41364472	10110.7	-0.307817	0.0835898	-3.68247	0.000230983	0.00373096
15696	ENSG00000223773.7	chrX	CD99P1	ENSG00000223773	2609348	2657229	143.851	-1.45048	0.149112	-9.72749	2.30203e-22	9.76992e-20
15826	ENSG00000225031.1	chrX		ENSG00000225031	111619677	111621489	19.1411	-1.41293	0.243508	-5.80238	6.53792e-09	5.63615e-07
15876	ENSG00000225470.8	chrX	JPX	ENSG00000225470	73944182	74070408	1247.67	-0.637982	0.0960589	-6.64157	3.10355e-11	4.62785e-09
15962	ENSG00000226179.6	chrX		ENSG00000226179	320990	321851	10.289	-2.58892	0.39293	-6.58877	4.43492e-11	6.31447e-09
16217	ENSG00000228906.1	chrX		ENSG00000228906	73948973	73949558	25.6501	-0.73529	0.218143	-3.37068	0.000749836	0.00920875
16305	ENSG00000229807.12	chrX	XIST	ENSG00000229807	73820649	73852723	10947.7	-8.50488	0.669835	-12.697	6.14459e-37	5.65021e-34
16707	ENSG00000233928.6	chrX		ENSG00000233928	33726337	34346527	9.00567	-2.08969	0.711348	-2.93765	0.00330706	0.0274994
16841	ENSG00000235262.1	chrX		ENSG00000235262	53212408	53214679	8.29125	-1.15334	0.401246	-2.87438	0.00404817	0.0318159
16916	ENSG00000235961.5	chrX	PNMA6A	ENSG00000235961	153072482	153075018	30.3152	0.995092	0.35893	2.77238	0.00556474	0.0399766
16919	ENSG00000236017.8	chrX		ENSG00000236017	1401769	1414028	35.5554	-1.3346	0.275367	-4.84663	1.25576e-06	5.38753e-05
16996	ENSG00000236871.7	chrX	LINC00106	ENSG00000236871	1396427	1399402	10.0014	-1.66743	0.352123	-4.73536	2.18664e-06	8.69495e-05
17168	ENSG00000239407.5	chrX		ENSG00000239407	102884414	102906158	30.1658	-0.444242	0.142018	-3.12807	0.00175961	0.0175238
19664	ENSG00000268350.7	chrX	FAM156A	ENSG00000268350	52926402	52995472	330.246	0.617266	0.170256	3.62553	0.00028837	0.00443082
19889	ENSG00000270641.1	chrX	TSIX	ENSG00000270641	73792205	73829231	44.3696	-6.32908	0.503202	-12.5776	2.80395e-36	2.38001e-33
20840	ENSG00000278530.4	chrX	CHMP1B2P	ENSG00000278530	80228489	80335364	10.9223	-1.99328	0.470982	-4.23219	2.3143e-05	0.000602935
21237	ENSG00000280195.1	chrX		ENSG00000280195	154396878	154398816	36.5244	-0.647313	0.201577	-3.21124	0.00132163	0.0140429
21452	ENSG00000283737.1	chrX		ENSG00000283737	42285130	42285925	69.215	-1.28756	0.2265	-5.68457	1.31139e-08	1.03921e-06
21724	ENSG00000286163.1	chrX		ENSG00000286163	121093392	121298035	2.68108	-1.39918	0.345798	-4.04624	5.20463e-05	0.00114063
21778	ENSG00000286431.1	chrX		ENSG00000286431	3819924	3823898	33.5021	-1.18994	0.217011	-5.48329	4.17489e-08	2.91568e-06
21792	ENSG00000286523.1	chrX		ENSG00000286523	96127747	96372889	6.65907	-1.089	0.395714	-2.75199	0.00592348	0.0417519

## Sheet: Table S9
Table S9. X chromosomal DEGs between 45,X vs 46,XY in fat
...1	geneid	CHR	SYMBOL	ENSEMBL	start	end	baseMean	log2FoldChange	lfcSE	stat	pvalue	padj
22	ENSG00000002586.20	chrX	CD99	ENSG00000002586	2691187	2741309	2866.17	-0.901374	0.0912873	-9.87403	5.3951e-23	2.76894e-20
106	ENSG00000005889.15	chrX	ZFX	ENSG00000005889	24149173	24216255	2193.34	-0.232874	0.0681139	-3.4189	0.000628758	0.0073613
313	ENSG00000013619.14	chrX	MAMLD1	ENSG00000013619	150361422	150514178	152.796	-0.716636	0.212682	-3.36951	0.000753012	0.00843993
349	ENSG00000018610.14	chrX	STEEP1	ENSG00000018610	119538149	119565408	259.44	0.564078	0.0965663	5.84136	5.17769e-09	4.18558e-07
549	ENSG00000044446.12	chrX	PHKA2	ENSG00000044446	18892298	18984114	974.97	0.318383	0.111845	2.84666	0.00441811	0.0313919
611	ENSG00000049769.14	chrX	PPP1R3F	ENSG00000049769	49269793	49301461	286.436	0.374282	0.135788	2.75638	0.00584458	0.0387689
614	ENSG00000050030.15	chrX	NEXMIF	ENSG00000050030	74732856	74925485	38.6119	-0.795966	0.287462	-2.76894	0.00562393	0.0376265
698	ENSG00000056277.16	chrX	ZNF280C	ENSG00000056277	130202707	130268899	124.949	-0.429346	0.127181	-3.37587	0.000735823	0.00831058
948	ENSG00000067992.15	chrX	PDK3	ENSG00000067992	24465221	24550466	2201.84	-0.357867	0.12827	-2.78996	0.00527153	0.0359115
964	ENSG00000068400.13	chrX	GRIPAP1	ENSG00000068400	48973720	49002264	722.592	0.604324	0.135998	4.44362	8.84561e-06	0.000248048
1074	ENSG00000071889.16	chrX	FAM3A	ENSG00000071889	154506159	154516242	394.234	0.273542	0.102482	2.66918	0.00760374	0.0468342
1292	ENSG00000078061.13	chrX	ARAF	ENSG00000078061	47561100	47571920	1623.46	0.278614	0.0797568	3.4933	0.00047709	0.00597012
1314	ENSG00000078589.13	chrX	P2RY10	ENSG00000078589	78945332	78963727	427.22	-0.958012	0.252926	-3.78772	0.000152038	0.00248175
1351	ENSG00000079482.13	chrX	OPHN1	ENSG00000079482	68042344	68433913	565.535	-0.457017	0.116965	-3.9073	9.33332e-05	0.00168695
1698	ENSG00000089682.16	chrX	RBM41	ENSG00000089682	107064420	107118823	345.161	0.26566	0.0988018	2.68882	0.0071705	0.0448924
1706	ENSG00000089820.15	chrX	ARHGAP4	ENSG00000089820	153907367	153934999	1442.41	0.607376	0.165653	3.66656	0.000245837	0.00362174
1773	ENSG00000091482.8	chrX	SMPX	ENSG00000091482	21705978	21758116	2002.26	5.43256	0.592759	9.16488	4.96002e-20	1.95469e-17
2355	ENSG00000101846.7	chrX	STS	ENSG00000101846	7147237	7804358	773.641	0.533473	0.132199	4.03539	5.45111e-05	0.00109964
2360	ENSG00000101882.10	chrX	NKAP	ENSG00000101882	119920672	119943751	352.171	0.469328	0.0972102	4.82798	1.37927e-06	5.28456e-05
2361	ENSG00000101883.5	chrX	RHOXF1	ENSG00000101883	120109051	120115913	9.78033	0.744621	0.252218	2.95229	0.00315424	0.0245455
2363	ENSG00000101892.12	chrX	ATP1B4	ENSG00000101892	120362085	120383249	719.72	2.76096	0.655433	4.21242	2.52648e-05	0.000591669
2366	ENSG00000101911.12	chrX	PRPS2	ENSG00000101911	12791355	12824222	224.998	-0.658193	0.119248	-5.51955	3.39868e-08	2.20604e-06
2369	ENSG00000101935.10	chrX	AMMECR1	ENSG00000101935	110194186	110440233	209.916	-0.423795	0.142786	-2.96805	0.00299695	0.0237651
2370	ENSG00000101938.15	chrX	CHRDL1	ENSG00000101938	110673856	110795819	3059.85	0.791577	0.191885	4.12526	3.70315e-05	0.000810762
2373	ENSG00000101955.15	chrX	SRPX	ENSG00000101955	38149336	38220924	462.904	-0.528873	0.177436	-2.98065	0.00287641	0.0231003
2395	ENSG00000102081.14	chrX	FMR1	ENSG00000102081	147911951	147951125	1204.23	-0.257282	0.0768296	-3.34873	0.000811836	0.00895821
2402	ENSG00000102125.16	chrX	TAFAZZIN	ENSG00000102125	154411524	154421726	424.046	0.665425	0.110581	6.01754	1.77091e-09	1.62842e-07
2412	ENSG00000102218.6	chrX	RP2	ENSG00000102218	46837043	46882358	719.307	-0.412053	0.133833	-3.07886	0.00207796	0.018062
4872	ENSG00000123595.8	chrX	RAB9A	ENSG00000123595	13689128	13710504	263.042	0.327812	0.115169	2.84636	0.00442218	0.0314107
4963	ENSG00000124429.18	chrX	POF1B	ENSG00000124429	85277396	85379717	6.54989	-4.82311	0.776472	-6.21157	5.24578e-10	5.46081e-08
4969	ENSG00000124486.13	chrX	USP9X	ENSG00000124486	41085445	41236579	8099.02	-0.382808	0.0909923	-4.20703	2.58744e-05	0.000601871
5048	ENSG00000125351.11	chrX	UPF3B	ENSG00000125351	119805311	119852998	170.827	0.622319	0.132373	4.70126	2.58559e-06	8.94377e-05
5170	ENSG00000126016.15	chrX	AMOT	ENSG00000126016	112774503	112840815	2245.62	-0.809728	0.191049	-4.23832	2.25196e-05	0.000538579
5252	ENSG00000126953.8	chrX	TIMM8A	ENSG00000126953	101345661	101348742	123.645	0.395682	0.136759	2.89329	0.00381234	0.0281481
5502	ENSG00000129675.16	chrX	ARHGEF6	ENSG00000129675	136665547	136780932	5388.07	-0.364841	0.0980672	-3.72032	0.00019897	0.00307068
5549	ENSG00000130224.15	chrX	LRCH2	ENSG00000130224	115110616	115234096	48.8019	-0.488284	0.146372	-3.33592	0.00085018	0.00927037
5633	ENSG00000130741.11	chrX	EIF2S3	ENSG00000130741	24054946	24078810	4127.78	-0.197481	0.0596132	-3.31271	0.000923956	0.00986676
5672	ENSG00000130988.13	chrX	RGN	ENSG00000130988	47078355	47093314	102.192	0.486282	0.16103	3.01983	0.00252919	0.0209443
5704	ENSG00000131174.7	chrX	COX7B	ENSG00000131174	77899440	77907376	1736.76	0.521969	0.190325	2.74252	0.006097	0.0401057
5712	ENSG00000131263.13	chrX	RLIM	ENSG00000131263	74582976	74614624	2247.53	-0.353287	0.0821589	-4.30004	1.70764e-05	0.000433669
5763	ENSG00000131725.14	chrX	WDR44	ENSG00000131725	118346073	118449961	575.611	-0.357287	0.0719944	-4.96271	6.9516e-07	2.96067e-05
5778	ENSG00000131828.14	chrX	PDHA1	ENSG00000131828	19343893	19361718	2547.3	0.332446	0.113437	2.93066	0.00338248	0.0257584
6151	ENSG00000134602.16	chrX	STK26	ENSG00000134602	132023302	132075943	456.744	-1.85566	0.206463	-8.98786	2.5208e-19	9.56625e-17
7887	ENSG00000147202.18	chrX	DIAPH2	ENSG00000147202	96684663	97604997	1481.41	-0.277899	0.093478	-2.97288	0.00295019	0.0234961
7892	ENSG00000147251.15	chrX	DOCK11	ENSG00000147251	118495898	118686163	4529.87	-0.328658	0.11805	-2.78406	0.00536837	0.0364089
7900	ENSG00000147383.11	chrX	NSDHL	ENSG00000147383	152830967	152869729	185.822	-0.310098	0.108473	-2.85875	0.0042532	0.0305348
8165	ENSG00000149970.16	chrX	CNKSR2	ENSG00000149970	21372801	21654695	169.788	-0.815478	0.222806	-3.66004	0.000252178	0.0036759
8880	ENSG00000157600.12	chrX	TMEM164	ENSG00000157600	110002631	110182734	2705.14	0.532563	0.172791	3.08213	0.00205528	0.017921
8984	ENSG00000158571.11	chrX	PFKFB1	ENSG00000158571	54932961	54998534	564.761	0.680726	0.163713	4.15804	3.20988e-05	0.000717718
10050	ENSG00000165175.15	chrX	MID1IP1	ENSG00000165175	38801432	38806537	1945.19	0.467578	0.147436	3.1714	0.00151707	0.0143569
10053	ENSG00000165186.12	chrX	PTCHD1	ENSG00000165186	23334849	23404374	12.9274	1.37416	0.423203	3.24704	0.00116611	0.0117285
10054	ENSG00000165192.14	chrX	ASB11	ENSG00000165192	15281697	15315640	1061.12	1.36248	0.39206	3.47517	0.000510525	0.00625932
10062	ENSG00000165240.20	chrX	ATP7A	ENSG00000165240	77910656	78050395	920.82	-0.390621	0.0949468	-4.11411	3.88684e-05	0.000845944
10074	ENSG00000165288.11	chrX	BRWD3	ENSG00000165288	80669503	80809877	1831.37	-0.364517	0.115194	-3.16438	0.00155416	0.0146015
10300	ENSG00000166432.15	chrX	ZMAT1	ENSG00000166432	101882288	101932079	378.389	0.592161	0.163982	3.61112	0.000304874	0.00426379
10350	ENSG00000166707.11	chrX	ZCCHC18	ENSG00000166707	104112131	104115846	23.5025	1.06088	0.398277	2.66367	0.00772944	0.0473573
10819	ENSG00000169084.15	chrX	DHRSX	ENSG00000169084	2219506	2502805	419.5	-1.03022	0.122356	-8.41991	3.76762e-17	1.25981e-14
10822	ENSG00000169093.16	chrX	ASMTL	ENSG00000169093	1403139	1453762	381.441	-0.987623	0.0952684	-10.3667	3.51281e-25	2.50078e-22
10823	ENSG00000169100.14	chrX	SLC25A6	ENSG00000169100	1386152	1392113	3409.49	-0.927491	0.0921743	-10.0624	8.1034e-24	4.83335e-21
10959	ENSG00000169895.6	chrX	SYAP1	ENSG00000169895	16719612	16765340	1004.89	0.345049	0.0935127	3.68986	0.000224373	0.00335254
11166	ENSG00000171100.14	chrX	MTM1	ENSG00000171100	150568619	150673322	495.854	-0.552305	0.10735	-5.14492	2.67633e-07	1.31839e-05
11260	ENSG00000171657.6	chrX	GPR82	ENSG00000171657	41724181	41730130	22.6127	1.02632	0.35218	2.91419	0.0035661	0.026851
12062	ENSG00000177189.14	chrX	RPS6KA3	ENSG00000177189	20149911	20267519	4559.47	-0.238853	0.0834773	-2.86129	0.00421924	0.0303898
12104	ENSG00000177485.7	chrX	ZBTB33	ENSG00000177485	120250752	120258398	721.542	-0.277753	0.102294	-2.71525	0.0066226	0.0425237
12239	ENSG00000178605.13	chrX	GTPBP6	ENSG00000178605	304529	318819	713.775	-0.506862	0.0922098	-5.49683	3.86679e-08	2.47351e-06
12353	ENSG00000179542.16	chrX	SLITRK4	ENSG00000179542	143622790	143636101	289.792	-1.90615	0.299026	-6.37453	1.83526e-10	2.14298e-08
12642	ENSG00000182162.11	chrX	P2RY8	ENSG00000182162	1462581	1537185	943.706	-0.801618	0.164229	-4.8811	1.05494e-06	4.20243e-05
12679	ENSG00000182378.14	chrX	PLCXD1	ENSG00000182378	276322	303356	310.24	-0.864822	0.231182	-3.74086	0.000183388	0.00287599
12690	ENSG00000182484.15	chrX	WASH6P	ENSG00000182484	156020826	156025710	443.173	0.569504	0.138643	4.10769	3.9963e-05	0.000863947
12750	ENSG00000182872.16	chrX	RBM10	ENSG00000182872	47145221	47186813	661.548	0.252581	0.0877766	2.87754	0.00400784	0.0292297
12753	ENSG00000182890.5	chrX	GLUD2	ENSG00000182890	121047610	121050094	28.8237	-0.433385	0.146967	-2.94885	0.00318957	0.0247592
12879	ENSG00000183690.13	chrX	EFHC2	ENSG00000183690	44147872	44343672	46.6397	-0.65061	0.23515	-2.76678	0.00566127	0.03778
12915	ENSG00000183837.9	chrX	PNMA3	ENSG00000183837	153056409	153060467	54.1408	1.0094	0.333908	3.02299	0.00250291	0.020797
12967	ENSG00000184216.14	chrX	IRAK1	ENSG00000184216	154010506	154019902	1019.82	0.388476	0.127132	3.0557	0.00224536	0.0191324
12975	ENSG00000184258.7	chrX		ENSG00000184258	140783578	140784366	121.175	-1.08866	0.39495	-2.75644	0.00584339	0.0387689
13044	ENSG00000184785.6	chrX	SMIM10	ENSG00000184785	134990991	134992473	47.4088	-0.412157	0.145513	-2.83244	0.00461941	0.0324937
13138	ENSG00000185291.12	chrX	IL3RA	ENSG00000185291	1336616	1382689	164.212	-1.12296	0.292172	-3.8435	0.000121291	0.002067
13250	ENSG00000185915.5	chrX	KLHL34	ENSG00000185915	21654690	21658330	463.526	1.16174	0.419073	2.77217	0.00556839	0.0373825
13340	ENSG00000186462.9	chrX	NAP1L2	ENSG00000186462	73212299	73214851	41.9058	0.795434	0.205766	3.86572	0.000110763	0.00193082
13566	ENSG00000188153.13	chrX	COL4A5	ENSG00000188153	108439844	108697545	113.352	-0.9061	0.236255	-3.83526	0.000125433	0.00211687
13986	ENSG00000196976.7	chrX	LAGE3	ENSG00000196976	154477769	154479257	79.3389	0.440336	0.158002	2.78689	0.00532157	0.0361693
14119	ENSG00000197565.16	chrX	COL4A6	ENSG00000197565	108155607	108439497	33.1129	-1.19999	0.374985	-3.20011	0.00137373	0.0133027
14162	ENSG00000197779.13	chrX	ZNF81	ENSG00000197779	47836902	48002561	388.754	-0.585457	0.163568	-3.57928	0.000344544	0.00469367
14223	ENSG00000198034.11	chrX	RPS4X	ENSG00000198034	72255679	72277248	8904.43	-0.39464	0.118149	-3.34019	0.00083721	0.00916943
14266	ENSG00000198205.6	chrX	ZXDA	ENSG00000198205	57906708	57910820	231.428	-0.278467	0.092981	-2.99488	0.00274553	0.0223583
14365	ENSG00000198689.11	chrX	SLC9A6	ENSG00000198689	135973841	136047269	500.551	-0.253847	0.0888439	-2.85723	0.00427359	0.0306413
14453	ENSG00000198881.10	chrX	ASB12	ENSG00000198881	64224194	64230607	289.55	1.07592	0.340255	3.16211	0.00156632	0.0146657
14970	ENSG00000206948.1	chrX	SNORA36A	ENSG00000206948	154768528	154768659	26.9037	-1.65198	0.558574	-2.9575	0.00310142	0.0242284
14983	ENSG00000207165.1	chrX	SNORA70	ENSG00000207165	154400281	154400415	34.68	-2.23893	0.736221	-3.04111	0.00235709	0.0198848
15261	ENSG00000213468.7	chrX	FIRRE	ENSG00000213468	131688779	131830862	31.9018	-0.919036	0.261595	-3.5132	0.000442745	0.00564468
15419	ENSG00000214717.12	chrX	ZBED1	ENSG00000214717	2486414	2500976	1925.38	-0.707396	0.089039	-7.94478	1.9453e-15	5.36074e-13
15696	ENSG00000223773.7	chrX	CD99P1	ENSG00000223773	2609348	2657229	143.851	-1.07153	0.158907	-6.74314	1.55001e-11	2.29579e-09
15821	ENSG00000224975.1	chrX	INE1	ENSG00000224975	47204921	47205865	44.9806	0.614206	0.225762	2.72058	0.00651666	0.0420761
15826	ENSG00000225031.1	chrX		ENSG00000225031	111619677	111621489	19.1411	-1.43824	0.256167	-5.61448	1.9715e-08	1.37252e-06
15962	ENSG00000226179.6	chrX		ENSG00000226179	320990	321851	10.289	-1.80769	0.412418	-4.38316	1.16972e-05	0.000314047
16565	ENSG00000232593.7	chrX		ENSG00000232593	53094145	53170914	352.918	0.353224	0.13175	2.68101	0.00734011	0.0456178
16567	ENSG00000232611.1	chrX		ENSG00000232611	136840931	136847797	74.0368	0.881638	0.192917	4.57004	4.87632e-06	0.000150301
17168	ENSG00000239407.5	chrX		ENSG00000239407	102884414	102906158	30.1658	-0.439021	0.150737	-2.91249	0.00358556	0.026924
19664	ENSG00000268350.7	chrX	FAM156A	ENSG00000268350	52926402	52995472	330.246	0.990231	0.181633	5.45182	4.9856e-08	3.05631e-06
19733	ENSG00000269335.5	chrX	IKBKG	ENSG00000269335	154541199	154565046	422.028	0.3109	0.112126	2.77277	0.00555817	0.0373518
19889	ENSG00000270641.1	chrX	TSIX	ENSG00000270641	73792205	73829231	44.3696	-2.25221	0.533036	-4.22525	2.38681e-05	0.000565783
21452	ENSG00000283737.1	chrX		ENSG00000283737	42285130	42285925	69.215	-1.23549	0.238905	-5.17145	2.32279e-07	1.1624e-05
21724	ENSG00000286163.1	chrX		ENSG00000286163	121093392	121298035	2.68108	-1.16694	0.365509	-3.19266	0.0014097	0.0135914

## Sheet: Table S10
Table S10. X chromosomal DEGs between 46,XX vs 46,XY in fat.
...1	geneid	CHR	SYMBOL	ENSEMBL	start	end	baseMean	log2FoldChange	lfcSE	stat	pvalue	padj
32	ENSG00000003096.14	chrX	KLHL13	ENSG00000003096	117897813	118117340	65.6504	-0.51019	0.179175	-2.84744	0.00440721	0.0208808
62	ENSG00000004848.8	chrX	ARX	ENSG00000004848	25003694	25016420	182.17	2.18964	0.725289	3.01898	0.00253624	0.0134971
146	ENSG00000006756.16	chrX	ARSD	ENSG00000006756	2903972	2929349	419.742	0.756129	0.119756	6.31392	2.72049e-10	1.73022e-08
147	ENSG00000006757.12	chrX	PNPLA4	ENSG00000006757	7898247	7927739	444.553	0.439145	0.162837	2.69684	0.00700015	0.0301554
183	ENSG00000008086.13	chrX	CDKL5	ENSG00000008086	18425583	18653629	558.455	-0.355843	0.129037	-2.75768	0.00582129	0.0260621
287	ENSG00000012211.13	chrX	PRICKLE3	ENSG00000012211	49174802	49186528	189.885	0.342361	0.105271	3.2522	0.00114517	0.00712109
309	ENSG00000013563.14	chrX	DNASE1L1	ENSG00000013563	154401236	154412112	1014	0.266996	0.0929079	2.87377	0.004056	0.0195472
349	ENSG00000018610.14	chrX	STEEP1	ENSG00000018610	119538149	119565408	259.44	0.42496	0.091193	4.66	3.16208e-06	5.55604e-05
549	ENSG00000044446.12	chrX	PHKA2	ENSG00000044446	18892298	18984114	974.97	0.338869	0.10532	3.21752	0.00129303	0.00784597
573	ENSG00000047644.18	chrX	WWC3	ENSG00000047644	10015562	10144478	1642.19	0.274932	0.108805	2.52684	0.0115094	0.044468
611	ENSG00000049769.14	chrX	PPP1R3F	ENSG00000049769	49269793	49301461	286.436	0.540917	0.126541	4.27462	1.91459e-05	0.000253316
614	ENSG00000050030.15	chrX	NEXMIF	ENSG00000050030	74732856	74925485	38.6119	-0.770402	0.271139	-2.84135	0.00449225	0.0211972
698	ENSG00000056277.16	chrX	ZNF280C	ENSG00000056277	130202707	130268899	124.949	-0.535946	0.120009	-4.46589	7.9735e-06	0.000122115
792	ENSG00000063601.17	chrX	MTMR1	ENSG00000063601	150692971	150765108	917.448	-0.257134	0.0894447	-2.87478	0.00404311	0.0195246
945	ENSG00000067840.12	chrX	PDZD4	ENSG00000067840	153802166	153830565	199.288	0.95863	0.242391	3.95489	7.65702e-05	0.000797842
948	ENSG00000067992.15	chrX	PDK3	ENSG00000067992	24465221	24550466	2201.84	-0.380786	0.120809	-3.15197	0.00162174	0.00942842
959	ENSG00000068323.17	chrX	TFE3	ENSG00000068323	49028726	49043410	1806.12	0.439061	0.12627	3.47714	0.000506785	0.00368995
964	ENSG00000068400.13	chrX	GRIPAP1	ENSG00000068400	48973720	49002264	722.592	0.541305	0.128131	4.22461	2.39359e-05	0.000304111
1074	ENSG00000071889.16	chrX	FAM3A	ENSG00000071889	154506159	154516242	394.234	0.409926	0.0964307	4.25099	2.12827e-05	0.000276613
1292	ENSG00000078061.13	chrX	ARAF	ENSG00000078061	47561100	47571920	1623.46	0.325236	0.0750847	4.33158	1.48041e-05	0.000205479
1351	ENSG00000079482.13	chrX	OPHN1	ENSG00000079482	68042344	68433913	565.535	-0.315347	0.109999	-2.86681	0.0041463	0.0198837
1706	ENSG00000089820.15	chrX	ARHGAP4	ENSG00000089820	153907367	153934999	1442.41	0.641905	0.156062	4.11314	3.90316e-05	0.000453362
1746	ENSG00000090776.6	chrX	EFNB1	ENSG00000090776	68829021	68842160	698.461	0.308364	0.103602	2.97643	0.0029163	0.0151115
1773	ENSG00000091482.8	chrX	SMPX	ENSG00000091482	21705978	21758116	2002.26	6.54111	0.573412	11.4073	3.84301e-30	1.97236e-27
2351	ENSG00000101825.8	chrX	MXRA5	ENSG00000101825	3308565	3346652	1228.84	1.11906	0.317676	3.52266	0.000427237	0.00322518
2353	ENSG00000101843.19	chrX	PSMD10	ENSG00000101843	108084207	108091549	273.583	-0.246059	0.0971546	-2.53266	0.0113201	0.0439352
2354	ENSG00000101844.18	chrX	ATG4A	ENSG00000101844	108091668	108154671	262.101	-0.250604	0.0915707	-2.73673	0.00620533	0.0273727
2355	ENSG00000101846.7	chrX	STS	ENSG00000101846	7147237	7804358	773.641	0.654705	0.124456	5.26051	1.43653e-07	3.98277e-06
2358	ENSG00000101868.11	chrX	POLA1	ENSG00000101868	24693909	24996986	395.503	-0.266782	0.0947984	-2.8142	0.00488981	0.0226708
2361	ENSG00000101883.5	chrX	RHOXF1	ENSG00000101883	120109051	120115913	9.78033	0.923433	0.237124	3.89431	9.84782e-05	0.00097809
2363	ENSG00000101892.12	chrX	ATP1B4	ENSG00000101892	120362085	120383249	719.72	4.38947	0.5863	7.48673	7.06134e-14	9.27599e-12
2366	ENSG00000101911.12	chrX	PRPS2	ENSG00000101911	12791355	12824222	224.998	-0.491948	0.112266	-4.38197	1.17608e-05	0.000169323
2368	ENSG00000101928.13	chrX	MOSPD1	ENSG00000101928	134887632	134915257	174.087	-0.488371	0.157359	-3.10354	0.00191219	0.0107791
2369	ENSG00000101935.10	chrX	AMMECR1	ENSG00000101935	110194186	110440233	209.916	-0.529468	0.135231	-3.91528	9.02996e-05	0.000909549
2371	ENSG00000101940.18	chrX	WDR13	ENSG00000101940	48590042	48608869	877.122	0.315637	0.11791	2.67694	0.00742973	0.0316477
2373	ENSG00000101955.15	chrX	SRPX	ENSG00000101955	38149336	38220924	462.904	-0.54257	0.167052	-3.24791	0.00116257	0.00720634
2375	ENSG00000101972.18	chrX	STAG2	ENSG00000101972	123960212	124422664	3636.22	-0.416998	0.0776554	-5.36984	7.8805e-08	2.42232e-06
2378	ENSG00000101986.12	chrX	ABCD1	ENSG00000101986	153724856	153744755	539.767	0.400476	0.127722	3.13554	0.00171536	0.00988343
2379	ENSG00000101997.13	chrX	CCDC22	ENSG00000101997	49235470	49250520	231.65	0.286945	0.0920901	3.11592	0.00183372	0.0104139
2392	ENSG00000102054.17	chrX	RBBP7	ENSG00000102054	16839283	16870414	1233.81	-0.24385	0.0664084	-3.67198	0.000240681	0.00202269
2395	ENSG00000102081.14	chrX	FMR1	ENSG00000102081	147911951	147951125	1204.23	-0.362797	0.0724946	-5.00447	5.60156e-07	1.29582e-05
2400	ENSG00000102109.9	chrX	PCSK1N	ENSG00000102109	48831096	48835610	14.622	1.6699	0.545077	3.06361	0.00218686	0.0119816
2402	ENSG00000102125.16	chrX	TAFAZZIN	ENSG00000102125	154411524	154421726	424.046	0.678856	0.104194	6.5153	7.25426e-11	5.08236e-09
2406	ENSG00000102172.16	chrX	SMS	ENSG00000102172	21940709	21994837	569.669	-0.341123	0.0952543	-3.58118	0.000342045	0.00270559
2407	ENSG00000102174.9	chrX	PHEX	ENSG00000102174	22032325	22251310	22.1577	-1.03152	0.404952	-2.54727	0.0108568	0.0426032
2408	ENSG00000102178.13	chrX	UBL4A	ENSG00000102178	154483717	154486615	934.937	0.26276	0.0832994	3.15441	0.00160825	0.00937219
2412	ENSG00000102218.6	chrX	RP2	ENSG00000102218	46837043	46882358	719.307	-0.5298	0.126133	-4.20031	2.66544e-05	0.000333467
2413	ENSG00000102221.14	chrX	JADE3	ENSG00000102221	46912276	47061242	136.856	-0.428343	0.165494	-2.58827	0.00964589	0.0388742
2414	ENSG00000102225.16	chrX	CDK16	ENSG00000102225	47217860	47229997	1804.81	0.398815	0.0903278	4.41519	1.0092e-05	0.000149276
2421	ENSG00000102287.19	chrX	GABRE	ENSG00000102287	151953124	151974680	511.872	0.779883	0.245589	3.17557	0.00149545	0.00884089
2423	ENSG00000102302.8	chrX	FGD1	ENSG00000102302	54445454	54496234	54.3681	0.428278	0.15183	2.82076	0.00479095	0.0223015
2427	ENSG00000102317.18	chrX	RBM3	ENSG00000102317	48574449	48581162	2981.48	-0.533665	0.15093	-3.53584	0.000406482	0.003107
4867	ENSG00000123560.14	chrX	PLP1	ENSG00000123560	103773718	103792619	37.6202	0.611573	0.244541	2.5009	0.0123877	0.0469976
4868	ENSG00000123562.17	chrX	MORF4L2	ENSG00000123562	103675496	103688158	1516.09	-0.279224	0.0850827	-3.28179	0.0010315	0.00657351
4871	ENSG00000123575.9	chrX	FAM199X	ENSG00000123575	104166453	104195902	1283.16	-0.327672	0.0972631	-3.36892	0.000754628	0.00508982
4953	ENSG00000124334.17	chrX	IL9R	ENSG00000124334	155997581	156010817	15.1818	1.90392	0.661563	2.87792	0.00400312	0.0193696
4963	ENSG00000124429.18	chrX	POF1B	ENSG00000124429	85277396	85379717	6.54989	-5.50877	0.782597	-7.03908	1.93507e-12	1.80954e-10
4969	ENSG00000124486.13	chrX	USP9X	ENSG00000124486	41085445	41236579	8099.02	-0.285576	0.0856575	-3.33393	0.000856275	0.0056539
5049	ENSG00000125352.6	chrX	RNF113A	ENSG00000125352	119870475	119871733	161.493	-0.226236	0.0807752	-2.80081	0.00509753	0.0234957
5169	ENSG00000126012.11	chrX	KDM5C	ENSG00000126012	53191321	53225422	2323.81	0.66852	0.0837918	7.97835	1.48306e-15	2.42441e-13
5170	ENSG00000126016.15	chrX	AMOT	ENSG00000126016	112774503	112840815	2245.62	-0.512094	0.179808	-2.84801	0.00439934	0.0208569
5223	ENSG00000126767.18	chrX	ELK1	ENSG00000126767	47635521	47650604	375.667	0.260948	0.0832351	3.13507	0.0017181	0.00989221
5246	ENSG00000126895.15	chrX	AVPR2	ENSG00000126895	153902531	153907166	55.5777	0.663883	0.181463	3.65851	0.000253686	0.00211267
5502	ENSG00000129675.16	chrX	ARHGEF6	ENSG00000129675	136665547	136780932	5388.07	-0.382949	0.0923284	-4.14768	3.35857e-05	0.000404587
5523	ENSG00000130021.14	chrX	PUDP	ENSG00000130021	6667865	7148190	335.561	0.363689	0.0921004	3.94884	7.85314e-05	0.000810243
5530	ENSG00000130052.13	chrX	STARD8	ENSG00000130052	68647666	68725842	365.292	0.295233	0.11869	2.48742	0.0128673	0.048401
5534	ENSG00000130150.12	chrX	MOSPD2	ENSG00000130150	14873421	14922327	829.095	-0.40077	0.146121	-2.74273	0.00609305	0.0270015
5656	ENSG00000130826.18	chrX	DKC1	ENSG00000130826	154762742	154777689	479.058	-0.392748	0.0815834	-4.81406	1.47892e-06	2.94038e-05
5671	ENSG00000130985.17	chrX	UBA1	ENSG00000130985	47190861	47215128	4258.78	0.312903	0.0770161	4.06283	4.8482e-05	0.000542846
5712	ENSG00000131263.13	chrX	RLIM	ENSG00000131263	74582976	74614624	2247.53	-0.467372	0.0773806	-6.03991	1.54199e-09	8.04495e-08
5713	ENSG00000131269.19	chrX	ABCB7	ENSG00000131269	75051048	75156732	558.522	-0.370115	0.102988	-3.59377	0.000325924	0.00260798
5763	ENSG00000131725.14	chrX	WDR44	ENSG00000131725	118346073	118449961	575.611	-0.481313	0.0679818	-7.08003	1.44118e-12	1.41357e-10
5778	ENSG00000131828.14	chrX	PDHA1	ENSG00000131828	19343893	19361718	2547.3	0.269115	0.106811	2.51954	0.0117509	0.0451875
5779	ENSG00000131831.18	chrX	RAI2	ENSG00000131831	17800049	17861337	260.427	-0.523523	0.186692	-2.80421	0.00504396	0.0232877
5971	ENSG00000133135.14	chrX	RNF128	ENSG00000133135	106693794	106797016	94.9299	-0.862628	0.245492	-3.51387	0.00044163	0.00330656
6148	ENSG00000134590.14	chrX	RTL8C	ENSG00000134590	135032355	135033546	846.833	0.342775	0.112193	3.05522	0.00224896	0.0122658
6151	ENSG00000134602.16	chrX	STK26	ENSG00000134602	132023302	132075943	456.744	-1.56368	0.194228	-8.05072	8.23092e-16	1.41913e-13
7860	ENSG00000147044.21	chrX	CASK	ENSG00000147044	41514934	41923645	782.009	-0.394348	0.100368	-3.929	8.52983e-05	0.00086909
7861	ENSG00000147050.14	chrX	KDM6A	ENSG00000147050	44873177	45112602	1414.88	0.47481	0.0806294	5.8888	3.89016e-09	1.82664e-07
7867	ENSG00000147113.17	chrX	DIPK2B	ENSG00000147113	45148373	45200901	582.1	0.864087	0.157741	5.47787	4.30485e-08	1.43294e-06
7870	ENSG00000147119.4	chrX	CHST7	ENSG00000147119	46573765	46598496	155.429	0.409431	0.150563	2.71933	0.00654139	0.0286035
7878	ENSG00000147144.13	chrX	CCDC120	ENSG00000147144	49053572	49069857	69.6582	0.40441	0.124674	3.24375	0.00117968	0.00727016
7887	ENSG00000147202.18	chrX	DIAPH2	ENSG00000147202	96684663	97604997	1481.41	-0.33587	0.0880285	-3.81546	0.000135927	0.00127163
7892	ENSG00000147251.15	chrX	DOCK11	ENSG00000147251	118495898	118686163	4529.87	-0.40636	0.111146	-3.6561	0.000256077	0.00212858
7900	ENSG00000147383.11	chrX	NSDHL	ENSG00000147383	152830967	152869729	185.822	-0.404984	0.102267	-3.96004	7.4936e-05	0.000784517
8165	ENSG00000149970.16	chrX	CNKSR2	ENSG00000149970	21372801	21654695	169.788	-0.68653	0.210072	-3.26807	0.00108284	0.00682393
8710	ENSG00000155959.12	chrX	VBP1	ENSG00000155959	155197007	155239841	663.069	-0.296622	0.117956	-2.51467	0.0119143	0.0456458
8778	ENSG00000156531.16	chrX	PHF6	ENSG00000156531	134373253	134428791	460.543	-0.333674	0.0855099	-3.90217	9.53349e-05	0.000951581
8869	ENSG00000157502.13	chrX	PWWP3B	ENSG00000157502	106168305	106208956	256.69	-0.604635	0.156148	-3.87218	0.000107865	0.00105004
8880	ENSG00000157600.12	chrX	TMEM164	ENSG00000157600	110002631	110182734	2705.14	0.548557	0.162692	3.37176	0.000746901	0.00505314
8948	ENSG00000158290.17	chrX	CUL4B	ENSG00000158290	120524612	120575794	1425.62	-0.203808	0.0694391	-2.93506	0.00333483	0.016776
8984	ENSG00000158571.11	chrX	PFKFB1	ENSG00000158571	54932961	54998534	564.761	0.418148	0.154269	2.71051	0.00671795	0.0292192
10046	ENSG00000165164.14	chrX	CFAP47	ENSG00000165164	35919734	36385317	3.89457	-1.11796	0.412248	-2.71186	0.00669077	0.0291385
10050	ENSG00000165175.15	chrX	MID1IP1	ENSG00000165175	38801432	38806537	1945.19	0.378381	0.138838	2.72534	0.0064236	0.028161
10054	ENSG00000165192.14	chrX	ASB11	ENSG00000165192	15281697	15315640	1061.12	1.92948	0.360416	5.35349	8.62733e-08	2.60038e-06
10056	ENSG00000165195.15	chrX	PIGA	ENSG00000165195	15319451	15335580	163.551	-0.343955	0.135494	-2.53853	0.011132	0.0433829
10062	ENSG00000165240.20	chrX	ATP7A	ENSG00000165240	77910656	78050395	920.82	-0.363969	0.0894043	-4.07104	4.68039e-05	0.000527536
10350	ENSG00000166707.11	chrX	ZCCHC18	ENSG00000166707	104112131	104115846	23.5025	1.43325	0.379995	3.77177	0.000162096	0.00146972
10484	ENSG00000167393.18	chrX	PPP2R3B	ENSG00000167393	333933	386955	996.331	0.484824	0.140133	3.45975	0.000540682	0.00388421
10815	ENSG00000169057.23	chrX	MECP2	ENSG00000169057	154021573	154137103	2859.17	0.203363	0.0814124	2.49793	0.012492	0.0472794
10849	ENSG00000169239.13	chrX	CA5B	ENSG00000169239	15688830	15788411	525.598	0.31702	0.124945	2.53727	0.011172	0.0434993
10889	ENSG00000169446.5	chrX	MMGT1	ENSG00000169446	135962070	135974063	956.079	-0.345592	0.0849444	-4.06845	4.73276e-05	0.000532622
10959	ENSG00000169895.6	chrX	SYAP1	ENSG00000169895	16719612	16765340	1004.89	0.401238	0.0880526	4.5568	5.19382e-06	8.52212e-05
11166	ENSG00000171100.14	chrX	MTM1	ENSG00000171100	150568619	150673322	495.854	-0.597911	0.101091	-5.91456	3.32755e-09	1.57808e-07
11212	ENSG00000171365.17	chrX	CLCN5	ENSG00000171365	49922596	50099235	315.854	-0.542584	0.171847	-3.15736	0.00159205	0.00930275
11412	ENSG00000172534.14	chrX	HCFC1	ENSG00000172534	153947557	153971818	2578.22	0.396647	0.115768	3.42622	0.000612037	0.0042946
11589	ENSG00000173681.16	chrX	BCLAF3	ENSG00000173681	19912860	19970298	545.525	-0.406025	0.0995972	-4.07667	4.56848e-05	0.000518098
11635	ENSG00000174010.9	chrX	KLHL15	ENSG00000174010	23983720	24027186	387.07	-0.481199	0.0935418	-5.14421	2.68648e-07	6.88594e-06
11728	ENSG00000174740.8	chrX	PABPC5	ENSG00000174740	91434595	91438584	27.408	-0.421751	0.165728	-2.54484	0.0109328	0.0428023
12062	ENSG00000177189.14	chrX	RPS6KA3	ENSG00000177189	20149911	20267519	4559.47	-0.222559	0.0786082	-2.83124	0.00463681	0.0217307
12076	ENSG00000177324.14	chrX	BEND2	ENSG00000177324	18162931	18220886	75.6667	1.05862	0.420553	2.5172	0.011829	0.0454244
12104	ENSG00000177485.7	chrX	ZBTB33	ENSG00000177485	120250752	120258398	721.542	-0.287073	0.0963155	-2.98055	0.00287734	0.0149482
12239	ENSG00000178605.13	chrX	GTPBP6	ENSG00000178605	304529	318819	713.775	0.324214	0.0859759	3.77099	0.0001626	0.00147268
12353	ENSG00000179542.16	chrX	SLITRK4	ENSG00000179542	143622790	143636101	289.792	-2.11747	0.281835	-7.51315	5.77196e-14	7.67357e-12
12690	ENSG00000182484.15	chrX	WASH6P	ENSG00000182484	156020826	156025710	443.173	0.42475	0.130639	3.25133	0.00114868	0.00713888
12693	ENSG00000182492.16	chrX	BGN	ENSG00000182492	153494980	153509546	395.93	0.946774	0.267292	3.5421	0.000396956	0.00304604
12750	ENSG00000182872.16	chrX	RBM10	ENSG00000182872	47145221	47186813	661.548	0.356167	0.0825922	4.31236	1.6152e-05	0.000221128
12879	ENSG00000183690.13	chrX	EFHC2	ENSG00000183690	44147872	44343672	46.6397	-0.64252	0.223562	-2.87401	0.00405292	0.0195472
12915	ENSG00000183837.9	chrX	PNMA3	ENSG00000183837	153056409	153060467	54.1408	1.5025	0.312417	4.80927	1.51483e-06	2.99827e-05
12929	ENSG00000183918.16	chrX	SH2D1A	ENSG00000183918	124227868	124373197	152.967	-0.774725	0.261962	-2.95739	0.00310252	0.0158568
12967	ENSG00000184216.14	chrX	IRAK1	ENSG00000184216	154010506	154019902	1019.82	0.420114	0.1197	3.50971	0.000448593	0.00334912
13250	ENSG00000185915.5	chrX	KLHL34	ENSG00000185915	21654690	21658330	463.526	1.49396	0.3904	3.82674	0.000129849	0.00122306
13315	ENSG00000186312.10	chrX	CA5BP1	ENSG00000186312	15674932	15703724	131.466	0.865262	0.0985961	8.77583	1.69655e-18	3.78192e-16
13447	ENSG00000187243.16	chrX	MAGED4B	ENSG00000187243	52061827	52069248	27.3507	0.809768	0.321589	2.51802	0.0118016	0.0453428
13454	ENSG00000187325.5	chrX	TAF9B	ENSG00000187325	78129748	78139650	334.92	-0.394539	0.11401	-3.46056	0.00053906	0.00387635
13517	ENSG00000187808.5	chrX	SOWAHD	ENSG00000187808	119758588	119760202	60.9246	0.866201	0.266844	3.2461	0.00116999	0.0072316
13566	ENSG00000188153.13	chrX	COL4A5	ENSG00000188153	108439844	108697545	113.352	-1.08018	0.222624	-4.85206	1.22186e-06	2.5137e-05
13568	ENSG00000188158.15	chrX	NHS	ENSG00000188158	17375420	17735994	330.41	-0.631783	0.219905	-2.87298	0.00406617	0.0195802
13828	ENSG00000196338.12	chrX	NLGN3	ENSG00000196338	71144831	71171201	61.8622	0.486224	0.189616	2.56425	0.0103398	0.040997
13870	ENSG00000196468.8	chrX	FGF16	ENSG00000196468	77447389	77457278	2.97683	0.771059	0.292841	2.63303	0.00846276	0.0350074
13937	ENSG00000196741.5	chrX		ENSG00000196741	47483571	47484823	38.0603	-0.335588	0.134569	-2.4938	0.0126383	0.04769
13986	ENSG00000196976.7	chrX	LAGE3	ENSG00000196976	154477769	154479257	79.3389	0.511234	0.148772	3.43636	0.000589594	0.00417445
13989	ENSG00000196998.19	chrX	WDR45	ENSG00000196998	49074433	49101170	1051.85	0.285401	0.113863	2.50652	0.0121925	0.0464245
14162	ENSG00000197779.13	chrX	ZNF81	ENSG00000197779	47836902	48002561	388.754	-0.512615	0.154078	-3.32698	0.000877925	0.00577494
14208	ENSG00000197976.12	chrX	AKAP17A	ENSG00000197976	1591604	1602520	823.688	0.746655	0.0971296	7.6872	1.50384e-14	2.18344e-12
14266	ENSG00000198205.6	chrX	ZXDA	ENSG00000198205	57906708	57910820	231.428	-0.293224	0.0875843	-3.34791	0.000814248	0.00542725
14312	ENSG00000198455.4	chrX	ZXDB	ENSG00000198455	57591652	57597545	363.988	-0.306843	0.0805829	-3.80779	0.000140214	0.00130565
14365	ENSG00000198689.11	chrX	SLC9A6	ENSG00000198689	135973841	136047269	500.551	-0.304193	0.0837877	-3.63052	0.000282848	0.00232224
14609	ENSG00000203879.12	chrX	GDI1	ENSG00000203879	154436913	154443467	1688.28	0.271791	0.0759349	3.57926	0.000344565	0.00272065
14616	ENSG00000203952.9	chrX	CCDC160	ENSG00000203952	134237047	134246207	5.52149	-1.25324	0.486667	-2.57515	0.0100197	0.0400153
14668	ENSG00000204272.13	chrX	NBDY	ENSG00000204272	56729241	56819179	140.564	0.373735	0.134455	2.77964	0.00544194	0.0247167
14863	ENSG00000205542.11	chrX	TMSB4X	ENSG00000205542	12975110	12977227	18400.7	-0.35335	0.129639	-2.72564	0.00641777	0.0281522
14970	ENSG00000206948.1	chrX	SNORA36A	ENSG00000206948	154768528	154768659	26.9037	-1.73812	0.526341	-3.30228	0.000959039	0.00618138
14983	ENSG00000207165.1	chrX	SNORA70	ENSG00000207165	154400281	154400415	34.68	-2.53022	0.694233	-3.64463	0.00026778	0.00221003
15599	ENSG00000221716.1	chrX	SNORA11	ENSG00000221716	54814370	54814497	4.27943	-1.62614	0.64113	-2.53637	0.0112008	0.0435557
15821	ENSG00000224975.1	chrX	INE1	ENSG00000224975	47204921	47205865	44.9806	0.833953	0.211126	3.95003	7.81411e-05	0.000807726
15826	ENSG00000225031.1	chrX		ENSG00000225031	111619677	111621489	19.1411	-2.04715	0.254921	-8.03054	9.70484e-16	1.66028e-13
15876	ENSG00000225470.8	chrX	JPX	ENSG00000225470	73944182	74070408	1247.67	0.906922	0.0962172	9.42577	4.26941e-21	1.16323e-18
15997	ENSG00000226530.2	chrX		ENSG00000226530	51395959	51465661	42.1531	-1.03748	0.396589	-2.616	0.00889662	0.0364469
16217	ENSG00000228906.1	chrX		ENSG00000228906	73948973	73949558	25.6501	0.822136	0.202182	4.06631	4.77629e-05	0.000536427
16305	ENSG00000229807.12	chrX	XIST	ENSG00000229807	73820649	73852723	10947.7	9.40805	0.67697	13.8973	6.57909e-44	6.59972e-41
16565	ENSG00000232593.7	chrX		ENSG00000232593	53094145	53170914	352.918	0.314653	0.124434	2.52867	0.0114495	0.0442989
16567	ENSG00000232611.1	chrX		ENSG00000232611	136840931	136847797	74.0368	1.01531	0.181604	5.59081	2.26018e-08	8.27196e-07
16725	ENSG00000234161.1	chrX	PABPC5-AS1	ENSG00000234161	91414878	91434999	2.74585	-1.05979	0.3612	-2.93408	0.00334537	0.0168117
16841	ENSG00000235262.1	chrX		ENSG00000235262	53212408	53214679	8.29125	1.0296	0.34883	2.95158	0.00316151	0.0160652
16919	ENSG00000236017.8	chrX		ENSG00000236017	1401769	1414028	35.5554	1.34759	0.272528	4.94479	7.62278e-07	1.67891e-05
16996	ENSG00000236871.7	chrX	LINC00106	ENSG00000236871	1396427	1399402	10.0014	1.20626	0.336797	3.58156	0.000341547	0.00270262
17168	ENSG00000239407.5	chrX		ENSG00000239407	102884414	102906158	30.1658	-0.4389	0.142035	-3.09009	0.00200099	0.0111571
19664	ENSG00000268350.7	chrX	FAM156A	ENSG00000268350	52926402	52995472	330.246	0.827436	0.171183	4.83363	1.34066e-06	2.70448e-05
19733	ENSG00000269335.5	chrX	IKBKG	ENSG00000269335	154541199	154565046	422.028	0.399206	0.105481	3.78464	0.000153931	0.00140959
19889	ENSG00000270641.1	chrX	TSIX	ENSG00000270641	73792205	73829231	44.3696	3.13046	0.276555	11.3195	1.0507e-29	5.15287e-27
20721	ENSG00000277203.1	chrX	F8A1	ENSG00000277203	154886349	154888061	543.018	0.447166	0.176537	2.53299	0.0113095	0.043911
20981	ENSG00000279245.1	chrX	FAM223A	ENSG00000279245	154571248	154571960	19.9738	1.05661	0.278077	3.79971	0.000144865	0.00134047
21452	ENSG00000283737.1	chrX		ENSG00000283737	42285130	42285925	69.215	-1.07862	0.222	-4.85867	1.18174e-06	2.44652e-05
21712	ENSG00000286118.1	chrX		ENSG00000286118	52925956	52929574	7.37105	1.37352	0.356921	3.84825	0.000118965	0.00114051
21778	ENSG00000286431.1	chrX		ENSG00000286431	3819924	3823898	33.5021	1.4074	0.196925	7.1469	8.87585e-13	8.90369e-11
22014	ENSG00000287918.1	chrX	LOC107985693	ENSG00000287918	151303384	151397142	7.91863	-0.723806	0.260766	-2.7757	0.00550836	0.0249464

[truncated: 26 more sheets: Table S11, Table S12, Table S13, Table S14, Table S15, Table S16, Table S17, Table S18, Table S19, Table S20, Table S21, Table S22, Table S23, Table S24, Table S25, Table S26, Table S27, Table S28, Table S29, Table S30 …]
